# Supplementary material for: (E)-4-Meth­oxy-2-(o-tolyl­imino­meth­yl)phenol
Source: Acta Crystallogr Sect E Struct Rep Online. 2009 Mar 19;65(Pt 4):o791. doi: 10.1107/S1600536809009192 (PMC2968945; doi:10.1107/S1600536809009192)
Supplement: Supplementary file 2 [file e-65-0o791-Isup2.hkl]

#
# h,k,l, Fc-squared, Fo-squared, sigma(Fo-squared) and status flag
#
data_I
_shelx_title ' TEST STRUCTURE D:\DATA\ARZU11_DENE\ARZU11'
_shelx_refln_list_code          4
_shelx_F_calc_maximum      158.48
_exptl_crystal_F_000       512.00
_reflns_d_resolution_high  0.7964
 
loop_
 _symmetry_equiv_pos_as_xyz
 'x, y, z'
 '-x, y+1/2, -z+1/2'
 '-x, -y, -z'
 'x, -y-1/2, z-1/2'
 
_cell_length_a    13.2889
_cell_length_b     8.5986
_cell_length_c    11.6714
_cell_angle_alpha  90.000
_cell_angle_beta  113.284
_cell_angle_gamma  90.000
 
_shelx_F_squared_multiplier     1.000
 
loop_
 _refln_index_h
 _refln_index_k
 _refln_index_l
 _refln_F_squared_calc
 _refln_F_squared_meas
 _refln_F_squared_sigma
 _refln_observed_status
   2   0   0      143.04      134.56      4.23 o
   3   0   0       14.33       16.88      3.21 o
   4   0   0       35.22       31.32      2.89 o
   5   0   0      867.92      846.12     38.85 o
   6   0   0      292.91      273.84     12.39 o
   7   0   0        9.83       13.28      3.71 o
   8   0   0      472.42      437.58     24.86 o
   9   0   0      981.13      904.15     59.56 o
  10   0   0     2592.43     2473.73    154.09 o
  11   0   0     4129.92     4054.46    184.65 o
  12   0   0        2.59        4.22      3.65 o
  13   0   0       22.32       21.81      2.26 o
  14   0   0       34.74       34.03      2.59 o
  15   0   0       21.82       24.19      3.25 o
   1   1   0      406.30      427.55      9.73 o
   2   1   0       22.67       23.84      2.39 o
   3   1   0     3010.97     2759.50     82.09 o
   4   1   0      180.99      178.98      5.02 o
   5   1   0      440.60      393.95      9.22 o
   6   1   0      197.84      193.01      4.24 o
   7   1   0       20.73       19.10      1.57 o
   8   1   0       80.07       86.21      2.94 o
   9   1   0        0.24        2.04      1.51 o
  10   1   0      138.37      138.51      5.04 o
  11   1   0      804.08      816.15     30.13 o
  12   1   0        1.58        3.51      1.56 o
  13   1   0       22.39       23.12      1.91 o
  14   1   0       38.80       35.34      1.83 o
  15   1   0       29.18       28.57      1.93 o
   0   2   0       35.84       35.20      5.36 o
   1   2   0     1972.04     2036.76     41.69 o
   2   2   0        0.73        2.36      2.49 o
   3   2   0      778.99      794.11     21.03 o
   4   2   0      956.20      932.23     32.84 o
   5   2   0      701.44      771.79     19.55 o
   6   2   0       64.86       59.42      1.92 o
   7   2   0        0.64        0.28      1.64 o
   8   2   0       42.83       46.59      1.60 o
   9   2   0      179.26      164.83      5.87 o
  10   2   0      114.55      111.01      4.28 o
  11   2   0        1.73        3.40      1.55 o
  12   2   0        0.00        2.97      1.52 o
  13   2   0        2.59        2.14      1.66 o
  14   2   0        0.50        1.02      1.56 o
  15   2   0        4.16        7.22      1.75 o
   1   3   0     2862.78     2911.87     33.38 o
   2   3   0       19.91       22.50      2.45 o
   3   3   0        0.28        0.54      1.94 o
   4   3   0     1183.52     1295.26     55.61 o
   5   3   0      437.14      475.54     18.23 o
   6   3   0      634.90      676.95     14.07 o
   7   3   0        0.92        1.72      1.65 o
   8   3   0       96.09       96.82      3.16 o
   9   3   0       11.76       11.45      1.70 o
  10   3   0      176.35      178.13      4.33 o
  11   3   0       12.75       15.02      1.63 o
  12   3   0      109.67      114.93      3.26 o
  13   3   0       25.66       25.96      1.80 o
  14   3   0        5.71        7.36      1.91 o
   0   4   0      376.46      380.53      5.24 o
   1   4   0       61.59       60.93      2.48 o
   2   4   0       45.97       46.37      2.39 o
   3   4   0      465.05      510.59     16.96 o
   4   4   0      144.44      153.65      5.33 o
   5   4   0       20.74       20.90      1.90 o
   6   4   0        4.61        8.12      2.68 o
   7   4   0      281.43      300.23      6.38 o
   8   4   0       51.48       52.30      1.83 o
   9   4   0       21.35       21.87      1.67 o
  10   4   0        0.22        1.48      1.64 o
  11   4   0      126.52      118.44      2.21 o
  12   4   0       10.01       11.28      1.76 o
  13   4   0        0.00        3.00      1.73 o
  14   4   0       28.94       31.06      2.04 o
   1   5   0       26.52       32.11      2.59 o
   2   5   0        5.39        3.38      1.70 o
   3   5   0      437.25      456.17     11.44 o
   4   5   0       18.36       21.83      1.89 o
   5   5   0        7.83       10.52      1.89 o
   6   5   0       76.26       77.28      2.73 o
   7   5   0       19.81       20.47      1.90 o
   8   5   0        3.98        5.36      2.00 o
   9   5   0        0.22        3.40      1.97 o
  10   5   0       43.31       37.45      1.88 o
  11   5   0        3.83        5.06      1.86 o
  12   5   0        1.95        2.87      1.93 o
  13   5   0       14.09       17.97      2.19 o
   0   6   0       38.55       35.87      3.06 o
   1   6   0       40.44       43.47      2.48 o
   2   6   0       24.45       27.19      2.41 o
   3   6   0      179.00      200.41      3.02 o
   4   6   0       28.37       32.31      1.92 o
   5   6   0        0.59        3.47      2.02 o
   6   6   0        5.74        4.95      1.98 o
   7   6   0       31.11       30.92      1.93 o
   8   6   0        4.63        6.89      1.85 o
   9   6   0        5.65        3.75      1.86 o
  10   6   0        1.09        1.72      2.06 o
  11   6   0        0.97        0.17      2.96 o
  12   6   0        0.83        2.33      2.05 o
   1   7   0       76.70       78.43      2.50 o
   2   7   0      143.00      144.06      3.20 o
   3   7   0      614.89      652.97      4.16 o
   4   7   0       61.93       62.50      2.47 o
   5   7   0       17.23       16.82      1.66 o
   6   7   0       28.28       32.90      2.12 o
   7   7   0       56.07       52.03      2.32 o
   8   7   0      283.85      290.53     12.58 o
   9   7   0       31.09       35.63      3.38 o
  10   7   0       51.17       49.25      5.65 o
  11   7   0       21.64       21.18      4.90 o
   0   8   0        0.21        2.20      2.78 o
   1   8   0       19.26       20.02      2.30 o
   2   8   0      114.95      112.73      5.15 o
   3   8   0       24.04       24.69      2.40 o
   4   8   0        0.10        1.42      2.01 o
   5   8   0       14.20       14.59      2.18 o
   6   8   0        1.36        3.78      2.09 o
   7   8   0      118.44      103.98     11.93 o
   8   8   0        0.16        0.99      1.89 o
   9   8   0        0.20       -0.63      1.99 o
  10   8   0       10.82        7.01      2.71 o
   1   9   0      110.12      108.61      2.60 o
   2   9   0       62.97       65.33      2.66 o
   3   9   0        8.27        8.28      2.09 o
   4   9   0      344.35      338.49      9.61 o
   5   9   0        5.95        5.59      2.30 o
   6   9   0       26.02       19.74      2.34 o
   7   9   0      303.06      241.53     67.64 o
   8   9   0       80.55       76.21     38.67 o
   0  10   0       11.45       13.92      3.22 o
   1  10   0      145.26      141.03      6.38 o
   2  10   0       12.39       13.63      2.61 o
   3  10   0        1.60        2.48      2.15 o
   4  10   0      143.08      107.84     14.61 o
   5  10   0        1.22        1.44      2.45 o
 -15   1   1       37.75       33.50      1.95 o
 -14   1   1        0.08        2.86      1.63 o
 -13   1   1        2.78        2.96      1.58 o
 -12   1   1      572.26      563.46     18.17 o
 -11   1   1      197.74      192.17      6.51 o
 -10   1   1        3.64        3.11      1.50 o
  -9   1   1      271.41      254.78      6.38 o
  -8   1   1      100.43      116.79      5.19 o
  -7   1   1      324.39      317.23     11.56 o
  -6   1   1       90.76      113.95      3.48 o
  -5   1   1        0.11        2.67      1.79 o
  -4   1   1      117.42      113.36      3.71 o
  -3   1   1      175.63      178.30      3.42 o
  -2   1   1     2409.74     2458.19     19.49 o
  -1   1   1     1828.03     1761.15     85.15 o
   0   1   1      259.18      262.47      6.71 o
   1   1   1     3529.87     3324.51     36.44 o
   2   1   1     4200.49     3901.56     59.83 o
   3   1   1     1197.22     1134.34     22.04 o
   4   1   1      199.93      207.23      5.48 o
   5   1   1      361.81      379.07      7.65 o
   6   1   1      225.41      217.78      4.35 o
   7   1   1        3.75        5.05      1.62 o
   8   1   1       42.38       40.81      1.70 o
   9   1   1      314.13      302.68      8.51 o
  10   1   1       16.78       16.71      1.71 o
  11   1   1     1046.19     1022.44     31.82 o
  12   1   1        7.61       10.14      1.70 o
  13   1   1       25.44       26.11      2.17 o
  14   1   1        0.55        1.79      1.81 o
 -15   2   1        6.17        6.27      1.66 o
 -14   2   1       68.43       65.49      2.31 o
 -13   2   1       11.89       13.52      1.76 o
 -12   2   1        1.47        0.40      1.88 o
 -11   2   1      269.70      274.83      9.41 o
 -10   2   1     2624.65     2594.45     65.46 o
  -9   2   1       89.35       87.09      2.79 o
  -8   2   1      233.99      244.22      7.20 o
  -7   2   1      270.95      305.54      6.53 o
  -6   2   1      197.34      211.12      3.55 o
  -5   2   1     1201.27     1169.18     21.87 o
  -4   2   1        5.78        5.42      2.03 o
  -3   2   1      980.89      971.14     38.13 o
  -2   2   1       31.58       32.60      2.70 o
  -1   2   1      806.87      855.47     14.83 o
   0   2   1     9725.27     9452.60    136.07 o
   1   2   1    20719.16    19098.34    448.67 o
   2   2   1        0.01        1.52      2.02 o
   3   2   1     1107.77     1037.87     15.40 o
   4   2   1      223.08      228.88      5.07 o
   5   2   1       74.89       87.78      2.24 o
   6   2   1      342.39      309.43      5.89 o
   7   2   1       62.49       65.72      2.23 o
   8   2   1      146.25      140.53      3.44 o
   9   2   1       81.89       78.54      1.84 o
  10   2   1      133.80      131.50      3.12 o
  11   2   1      736.32      731.21     19.20 o
  12   2   1      313.76      314.16      6.44 o
  13   2   1       17.25       21.54      1.70 o
  14   2   1       50.72       50.93      1.77 o
 -15   3   1       33.90       35.84      1.84 o
 -14   3   1        1.63        1.75      1.77 o
 -13   3   1        3.26        4.90      1.59 o
 -12   3   1        6.59        8.36      1.69 o
 -11   3   1      197.85      196.13      5.60 o
 -10   3   1       11.70       17.60      1.72 o
  -9   3   1       88.91       93.73      1.90 o
  -8   3   1      146.55      140.43      2.06 o
  -7   3   1      574.30      619.31     13.73 o
  -6   3   1      189.00      181.89      2.45 o
  -5   3   1       37.31       38.93      2.07 o
  -4   3   1      162.99      170.63      7.32 o
  -3   3   1       15.88       11.87      2.07 o
  -2   3   1      358.14      322.14      4.44 o
  -1   3   1       65.61       80.11      3.42 o
   0   3   1     1614.21     1610.95     27.83 o
   1   3   1      951.40      986.17     22.40 o
   2   3   1     1918.23     2020.15     53.33 o
   3   3   1     1785.73     1832.49     47.71 o
   4   3   1     1152.45     1300.34     34.80 o
   5   3   1      345.23      352.69      9.06 o
   6   3   1       39.25       47.77      1.69 o
   7   3   1        0.00        2.12      1.60 o
   8   3   1        6.51        9.35      1.63 o
   9   3   1       73.78       75.29      2.71 o
  10   3   1       36.70       39.23      1.67 o
  11   3   1       57.06       63.09      2.19 o
  12   3   1      311.78      328.87      4.79 o
  13   3   1       81.77       80.92      1.95 o
  14   3   1      219.03      238.94      6.15 o
 -14   4   1        0.13        0.60      1.79 o
 -13   4   1      105.59      110.35      2.18 o
 -12   4   1      156.00      155.75      2.08 o
 -11   4   1       60.84       64.72      1.80 o
 -10   4   1       12.09       14.16      1.68 o
  -9   4   1      343.84      348.93      4.91 o
  -8   4   1      632.59      663.37     12.10 o
  -7   4   1       54.35       60.24      2.08 o
  -6   4   1        5.84        9.92      1.86 o
  -5   4   1      425.75      472.53     22.79 o
  -4   4   1      271.43      270.23     10.03 o
  -3   4   1       12.03       13.54      2.54 o
  -2   4   1        0.03        0.54      2.34 o
  -1   4   1     1340.55     1406.29      8.06 o
   0   4   1       86.81       95.57      2.30 o
   1   4   1        1.39        3.15      2.40 o
   2   4   1     1035.24     1078.64     40.76 o
   3   4   1      665.46      754.58     15.00 o
   4   4   1       11.40       11.45      1.88 o
   5   4   1       90.44       90.04      4.33 o
   6   4   1       22.89       25.42      2.02 o
   7   4   1      180.59      185.14      4.78 o
   8   4   1       12.18       14.12      1.63 o
   9   4   1      109.85      104.92      3.88 o
  10   4   1       39.94       40.15      1.83 o
  11   4   1       34.41       38.23      1.85 o
  12   4   1        1.47        4.27      1.72 o
  13   4   1       12.88       17.95      1.86 o
 -13   5   1      306.55      296.80     30.77 o
 -12   5   1        0.28       -0.37      2.84 o
 -11   5   1       21.49       18.44      1.96 o
 -10   5   1        1.14        1.95      2.26 o
  -9   5   1        6.40        9.49      1.89 o
  -8   5   1       43.72       48.60      1.98 o
  -7   5   1       34.83       36.59      1.96 o
  -6   5   1        9.50        9.62      1.96 o
  -5   5   1       52.21       60.10      1.89 o
  -4   5   1       95.08      109.60      2.76 o
  -3   5   1     1603.16     1646.20      6.48 o
  -2   5   1     1446.10     1501.47     22.61 o
  -1   5   1      232.72      226.16      2.98 o
   0   5   1      123.14      126.74      2.59 o
   1   5   1       10.20       10.25      2.08 o
   2   5   1      208.21      228.23      4.34 o
   3   5   1        3.02        1.81      1.80 o
   4   5   1        8.24        9.61      1.86 o
   5   5   1        0.96        3.56      1.88 o
   6   5   1       41.78       40.67      1.96 o
   7   5   1       40.26       48.79      1.92 o
   8   5   1      341.99      307.06     10.95 o
   9   5   1        9.88       15.20      1.82 o
  10   5   1       29.11       32.04      1.97 o
  11   5   1       14.88       17.79      1.93 o
  12   5   1       10.64       16.82      1.81 o
  13   5   1       76.22       78.03      3.90 o
 -13   6   1       28.84       25.87      6.91 o
 -12   6   1        8.33        6.17      2.04 o
 -11   6   1        4.40        3.82      1.96 o
 -10   6   1       41.24       40.42      2.33 o
  -9   6   1      108.14      105.00      4.81 o
  -8   6   1       68.21       74.45      2.29 o
  -7   6   1        7.54        8.14      1.80 o
  -6   6   1        3.75        4.79      1.81 o
  -5   6   1        0.24        1.04      2.24 o
  -4   6   1       27.26       27.66      2.20 o
  -3   6   1      240.28      262.24      3.36 o
  -2   6   1     1036.93     1051.92     14.29 o
  -1   6   1       17.63       23.54      2.33 o
   0   6   1      181.99      192.13      3.29 o
   1   6   1       29.21       32.61      2.46 o
   2   6   1      368.18      377.10      8.17 o
   3   6   1       22.68       24.97      1.89 o
   4   6   1        9.64       10.90      1.87 o
   5   6   1        0.91       -0.09      2.30 o
   6   6   1       10.27       10.80      1.83 o
   7   6   1        9.71       11.53      1.96 o
   8   6   1      729.87      679.90     18.98 o
   9   6   1       98.47       96.06      4.66 o
  10   6   1        0.15        0.67      1.86 o
  11   6   1       15.57       12.35      2.03 o
  12   6   1       61.03       62.20      6.40 o
 -12   7   1       10.98       16.33      2.33 o
 -11   7   1        0.99       -0.17      2.25 o
 -10   7   1        0.19        5.45      2.16 o
  -9   7   1      351.74      350.55     22.10 o
  -8   7   1      100.42      100.25      7.62 o
  -7   7   1       22.44       25.61      2.46 o
  -6   7   1      173.70      184.61      6.76 o
  -5   7   1       30.72       33.75      2.23 o
  -4   7   1       79.15       79.44      2.51 o
  -3   7   1      355.10      370.91      6.29 o
  -2   7   1       42.89       44.22      2.44 o
  -1   7   1        0.91        1.90      2.05 o
   0   7   1        3.37        2.89      2.48 o
   1   7   1      185.48      178.41      2.92 o
   2   7   1       70.30       67.92      2.54 o
   3   7   1      662.86      674.04     12.56 o
   4   7   1       87.28       95.05      2.56 o
   5   7   1        7.24        7.25      1.82 o
   6   7   1        8.00        8.88      1.87 o
   7   7   1       97.79       85.35      2.47 o
   8   7   1       21.71       25.76      2.43 o
   9   7   1        4.34        8.91      1.98 o
  10   7   1        0.00        3.79      1.99 o
  11   7   1        1.75        3.82      1.98 o
 -10   8   1        1.88        4.04      3.36 o
  -9   8   1       50.74       55.40      3.41 o
  -8   8   1      247.64      249.60      4.11 o
  -7   8   1       47.80       47.12      7.17 o
  -6   8   1       92.28       83.94      5.61 o
  -5   8   1       22.40       26.33      2.98 o
  -4   8   1      146.66      152.02      2.57 o
  -3   8   1        2.28       -1.05      2.27 o
  -2   8   1       96.69       87.33      3.25 o
  -1   8   1       79.59       76.53      2.39 o
   0   8   1        7.54       10.91      2.08 o
   1   8   1        8.98       12.32      2.13 o
   2   8   1      615.51      629.29      6.23 o
   3   8   1       69.23       66.35      2.21 o
   4   8   1        6.49        5.80      2.03 o
   5   8   1        1.11        1.19      1.63 o
   6   8   1       14.16       13.52      1.75 o
   7   8   1       36.84       37.04      3.96 o
   8   8   1        3.17        4.71      1.98 o
   9   8   1        2.05        6.65      2.07 o
  -8   9   1      109.14      103.52      3.76 o
  -7   9   1        3.33        2.06      2.74 o
  -6   9   1       30.38       27.38      4.99 o
  -5   9   1       59.25       49.53      7.39 o
  -4   9   1      109.25      105.92      6.40 o
  -3   9   1        4.68        6.15      2.45 o
  -2   9   1       27.05       27.52      2.74 o
  -1   9   1       83.13       80.73      2.73 o
   0   9   1       10.05       10.32      2.46 o
   1   9   1       40.88       41.36      2.59 o
   2   9   1      331.12      321.70      3.48 o
   3   9   1       73.01       70.91      2.47 o
   4   9   1       28.63       27.29      2.36 o
   5   9   1      110.95      102.93      6.13 o
   6   9   1        0.02        1.80      2.08 o
   7   9   1       11.30       14.61      3.94 o
  -6  10   1        0.48        2.83      2.93 o
  -5  10   1       22.22       16.07      6.72 o
  -4  10   1       10.48        7.78      2.25 o
  -3  10   1      215.57      193.15     42.05 o
  -2  10   1      204.71      192.59     21.35 o
  -1  10   1       21.42       24.51      2.60 o
   0  10   1      152.83      158.58      4.25 o
   1  10   1      208.51      202.06      5.48 o
   2  10   1        2.07        1.48      2.17 o
   3  10   1        0.27        2.46      1.98 o
   4  10   1       28.72       22.63      2.43 o
   5  10   1        4.09        2.84      2.21 o
 -16   0   2       32.60       34.26      3.04 o
 -15   0   2      103.91      104.44      3.05 o
 -14   0   2       72.01       79.05      4.36 o
 -13   0   2      174.61      159.71      6.02 o
 -12   0   2       65.82       62.02      3.61 o
 -11   0   2      322.44      319.94     18.61 o
 -10   0   2      994.05     1011.80     55.18 o
  -9   0   2      235.24      237.02      6.88 o
  -8   0   2      523.45      561.71     28.41 o
  -7   0   2      885.77      932.99     18.82 o
  -6   0   2     2157.06     2314.76     59.51 o
  -5   0   2     1032.94     1111.72     38.35 o
  -4   0   2       15.00        6.60      3.31 o
  -3   0   2       55.02       54.43      4.52 o
  -1   0   2     6869.99     6644.19     26.38 o
   0   0   2     1729.99     1553.43     13.19 o
   1   0   2     4449.24     4115.48     97.17 o
   2   0   2     1073.04      943.34      5.74 o
   3   0   2     4167.89     3752.84      9.40 o
   4   0   2      142.53      145.32      4.68 o
   5   0   2        2.93        8.02      2.39 o
   6   0   2      293.52      307.59      8.98 o
   7   0   2       26.54       22.36      3.00 o
   8   0   2       72.42       69.43      2.47 o
   9   0   2       56.17       55.80      2.46 o
  10   0   2     1449.18     1425.16     60.69 o
  11   0   2        5.33        5.91      2.16 o
  12   0   2       80.85       77.60      2.49 o
  13   0   2       26.15       23.46      2.40 o
  14   0   2      134.92      145.24      3.35 o
 -16   1   2        7.80        9.46      1.85 o
 -15   1   2      124.15      128.19      2.35 o
 -14   1   2        2.04        3.38      1.72 o
 -13   1   2        8.05        8.06      1.66 o
 -12   1   2      140.77      137.67      5.87 o
 -11   1   2     1241.89     1227.29     40.92 o
 -10   1   2       34.00       33.48      1.81 o
  -9   1   2       39.56       36.11      1.71 o
  -8   1   2       32.92       40.40      1.68 o
  -7   1   2      204.26      236.69      5.92 o
  -6   1   2     2373.04     2625.30     47.33 o
  -5   1   2      204.75      195.82      2.84 o
  -4   1   2     1724.20     1751.85     13.44 o
  -3   1   2     1635.53     1604.85      9.04 o
  -2   1   2      119.55      118.05      7.77 o
  -1   1   2     5447.54     5021.30     21.12 o
   0   1   2     1516.91     1429.06     36.18 o
   1   1   2      425.37      401.21      3.35 o
   2   1   2      976.73      952.65     12.91 o
   3   1   2      144.66      124.65      2.15 o
   4   1   2     1697.01     1706.23     27.44 o
   5   1   2     1735.03     1743.61     28.39 o
   6   1   2      361.86      341.88      6.96 o
   7   1   2        7.37        8.40      1.92 o
   8   1   2        0.05        0.89      1.54 o
   9   1   2        5.34        6.73      1.62 o
  10   1   2       33.61       33.74      1.59 o
  11   1   2       47.37       48.33      2.27 o
  12   1   2      155.71      153.50      4.04 o
  13   1   2        1.32        1.37      1.68 o
  14   1   2        1.15        0.51      1.69 o
 -15   2   2       11.94       17.25      2.04 o
 -14   2   2       11.12       12.66      1.66 o
 -13   2   2        5.92        6.32      1.72 o
 -12   2   2        1.53        3.17      1.57 o
 -11   2   2      301.79      303.25      8.09 o
 -10   2   2     1657.48     1624.70     45.54 o
  -9   2   2      353.17      341.15      7.09 o
  -8   2   2       33.91       36.70      1.75 o
  -7   2   2      929.45     1039.54     29.13 o
  -6   2   2        1.63        0.98      1.77 o
  -5   2   2      152.39      161.33      4.05 o
  -4   2   2      128.88      138.41      2.85 o
  -3   2   2       16.71       17.38      3.57 o
  -2   2   2      740.23      720.44     48.53 o
  -1   2   2      308.68      286.52     12.88 o
   0   2   2    25115.95    22115.22   1084.93 o
   1   2   2     2359.08     2326.41     54.50 o
   2   2   2      232.68      225.23      2.52 o
   3   2   2      732.50      733.29     17.75 o
   4   2   2      434.55      448.31      8.56 o
   5   2   2       76.61       83.64      2.38 o
   6   2   2      179.92      180.43      5.53 o
   7   2   2        1.00        1.77      1.54 o
   8   2   2      152.98      140.67      3.68 o
   9   2   2        6.18        7.00      1.60 o
  10   2   2      110.62      114.64      3.25 o
  11   2   2      843.03      857.70     19.37 o
  12   2   2        1.27        2.72      1.63 o
  13   2   2       24.50       24.71      1.66 o
  14   2   2       84.88       90.52      2.05 o
 -15   3   2        6.85       10.45      1.91 o
 -14   3   2        0.79        3.71      1.86 o
 -13   3   2      151.13      149.95      2.07 o
 -12   3   2        3.19        5.01      1.70 o
 -11   3   2       20.98       18.49      1.67 o
 -10   3   2       68.97       66.39      1.87 o
  -9   3   2       12.88       11.07      1.74 o
  -8   3   2        0.11        0.57      1.78 o
  -7   3   2      153.13      145.76      2.71 o
  -6   3   2        5.33        4.19      1.82 o
  -5   3   2        1.75        4.05      2.03 o
  -4   3   2        0.65        4.32      2.97 o
  -3   3   2       14.42       13.73      2.86 o
  -2   3   2     1400.46     1470.20     41.32 o
  -1   3   2      857.33      860.05     36.35 o
   0   3   2      291.53      282.20     10.79 o
   1   3   2     2276.40     2297.09     44.45 o
   2   3   2        0.17        1.86      2.16 o
   3   3   2       55.61       71.83      2.16 o
   4   3   2       52.46       68.10      2.04 o
   5   3   2        4.99        9.37      1.63 o
   6   3   2       50.85       40.85      1.67 o
   7   3   2        0.61        1.57      1.61 o
   8   3   2        0.43        4.95      1.56 o
   9   3   2        4.35        2.64      1.56 o
  10   3   2      115.12      105.79      2.99 o
  11   3   2      290.35      295.14      7.39 o
  12   3   2      291.42      287.53      6.33 o
  13   3   2       22.14       22.27      1.67 o
 -14   4   2        4.36        5.18      1.82 o
 -13   4   2       15.75       20.32      1.81 o
 -12   4   2       20.67       19.07      1.80 o
 -11   4   2        3.74        6.17      1.74 o
 -10   4   2      636.12      653.78     13.05 o
  -9   4   2      403.65      398.27      6.80 o
  -8   4   2      139.26      150.15      2.31 o
  -7   4   2      134.62      143.17      2.34 o
  -6   4   2       43.43       47.82      2.08 o
  -5   4   2      132.20      142.97      3.50 o
  -4   4   2      269.81      239.50      8.57 o
  -3   4   2      141.06      136.63      3.20 o
  -2   4   2     1997.97     2037.48     26.24 o
  -1   4   2      117.36      119.70      4.69 o
   0   4   2        4.55        3.31      2.15 o
   1   4   2     1908.58     2019.59     51.70 o
   2   4   2       21.42       20.51      1.85 o
   3   4   2      327.21      338.99      9.89 o
   4   4   2      601.70      601.37     21.35 o
   5   4   2       32.00       34.84      1.86 o
   6   4   2        0.83        2.17      1.68 o
   7   4   2       25.45       30.32      1.62 o
   8   4   2      320.87      303.78      9.58 o
   9   4   2      370.26      310.45      9.48 o
  10   4   2       13.64       15.89      1.68 o
  11   4   2        0.24        0.94      1.62 o
  12   4   2        9.37        9.32      1.73 o
  13   4   2        8.36       14.56      1.90 o
 -14   5   2        0.09       -0.76      2.14 o
 -13   5   2      189.50      198.69     23.30 o
 -12   5   2        0.00        1.73      1.96 o
 -11   5   2        7.90       10.18      1.95 o
 -10   5   2      278.91      291.77      2.65 o
  -9   5   2      284.72      301.96      5.74 o
  -8   5   2      158.46      166.58      4.97 o
  -7   5   2       62.45       63.17      2.21 o
  -6   5   2        7.37       10.32      2.97 o
  -5   5   2       90.56       90.81      3.77 o
  -4   5   2      192.40      211.25      3.10 o
  -3   5   2      984.55     1034.79      5.42 o
  -2   5   2       91.19      100.15      2.78 o
  -1   5   2      117.93      110.81      2.28 o
   0   5   2        8.61        5.50      2.51 o
   1   5   2     1790.67     1840.43     64.38 o
   2   5   2     1000.05     1026.80     30.64 o
   3   5   2      252.22      268.03      7.60 o
   4   5   2       36.66       41.41      1.88 o
   5   5   2       79.02       82.01      2.12 o
   6   5   2       26.43       25.84      2.20 o
   7   5   2        0.07        0.32      1.70 o
   8   5   2      160.40      133.03      7.77 o
   9   5   2        6.12        4.55      3.08 o
  10   5   2       90.25       88.96      6.98 o
  11   5   2       60.63       67.02      2.22 o
  12   5   2      133.34      133.78      4.71 o
 -13   6   2        0.07        4.40      2.36 o
 -12   6   2        4.94        7.97      2.21 o
 -11   6   2       42.88       42.60      3.38 o
 -10   6   2       12.83        9.34      2.07 o
  -9   6   2       69.42       70.03      2.19 o
  -8   6   2       15.38       19.42      2.90 o
  -7   6   2       66.87       74.01      3.11 o
  -6   6   2       27.39       31.14      3.16 o
  -5   6   2        6.22        4.10      2.41 o
  -4   6   2        3.48        5.07      2.44 o
  -3   6   2      321.83      330.50      6.09 o
  -2   6   2        0.38        3.99      2.40 o
  -1   6   2        0.27        3.73      2.59 o
   0   6   2       43.35       43.17      2.85 o
   1   6   2        2.64        4.58      2.24 o
   2   6   2       78.23       84.24      4.48 o
   3   6   2       11.49       10.21      2.03 o
   4   6   2       56.88       55.11      2.01 o
   5   6   2       82.28       77.72      2.16 o
   6   6   2       50.78       48.38      3.55 o
   7   6   2       27.88       29.02      2.04 o
   8   6   2        2.57        6.81      1.87 o
   9   6   2       12.12        9.34      1.93 o
  10   6   2        0.93        1.14      1.89 o
  11   6   2       11.95       14.40      2.05 o
 -12   7   2        1.13       -1.67      3.18 o
 -11   7   2       24.53       26.94      3.13 o
 -10   7   2       47.32       45.57      3.25 o
  -9   7   2       82.50       77.21      3.34 o
  -8   7   2       73.91       79.46      3.39 o
  -7   7   2        0.16       -0.86      3.06 o
  -6   7   2       81.57       92.23      3.27 o
  -5   7   2        3.11        4.61      2.30 o
  -4   7   2       99.87      109.27      2.82 o
  -3   7   2       22.52       19.96      2.45 o
  -2   7   2      363.04      368.47      7.24 o
  -1   7   2        3.80        7.34      2.25 o
   0   7   2      200.66      196.60      8.38 o
   1   7   2       30.75       34.04      2.11 o
   2   7   2       10.35       14.02      1.72 o
   3   7   2      232.54      224.87      7.61 o
   4   7   2       72.64       70.66      1.99 o
   5   7   2        0.84        3.16      1.78 o
   6   7   2        8.45        9.99      2.02 o
   7   7   2      155.67      143.31      7.82 o
   8   7   2        6.62        9.54      2.00 o
   9   7   2       16.99       19.11      2.06 o
  10   7   2        1.89        3.22      2.04 o
 -10   8   2       34.71       38.42      3.36 o
  -9   8   2      131.25      141.69      3.81 o
  -8   8   2      197.19      198.23      3.97 o
  -7   8   2        1.68        3.69      3.02 o
  -6   8   2        8.59       10.90      2.73 o
  -5   8   2        9.77       12.04      2.36 o
  -4   8   2       67.11       73.68      3.97 o
  -3   8   2      398.91      402.26      6.75 o
  -2   8   2       68.45       67.53      2.62 o
  -1   8   2       60.22       58.95      2.58 o
   0   8   2       12.89       11.20      2.37 o
   1   8   2      421.38      430.89      9.18 o
   2   8   2        7.67       11.77      1.92 o
   3   8   2      134.82      141.57      4.13 o
   4   8   2      124.24      127.21      4.36 o
   5   8   2       15.27       18.43      2.04 o
   6   8   2       16.13       18.54      1.97 o
   7   8   2       31.87       27.64      2.32 o
   8   8   2      182.99      162.41     14.90 o
   9   8   2       17.62       15.80      3.26 o
  -9   9   2        6.65       11.95      3.50 o
  -8   9   2        8.46        5.31      3.39 o
  -7   9   2      130.75      129.26      3.74 o
  -6   9   2        0.01        1.74      2.99 o
  -5   9   2       32.51       31.85      6.16 o
  -4   9   2        2.74        0.80      2.17 o
  -3   9   2       47.99       50.10      2.64 o
  -2   9   2       69.63       69.54      2.68 o
  -1   9   2       18.72       17.78      2.79 o
   0   9   2       12.20       10.97      2.40 o
   1   9   2       85.59       79.73      2.51 o
   2   9   2       77.58       76.54      2.27 o
   3   9   2      242.30      248.39      3.51 o
   4   9   2       13.49       12.78      2.10 o
   5   9   2        3.42        3.19      1.77 o
   6   9   2      116.67      102.42      8.29 o
   7   9   2        8.96       14.90      1.99 o
  -6  10   2        4.24        8.19      4.11 o
  -5  10   2        5.45        2.48      2.51 o
  -4  10   2       12.43        8.32      2.35 o
  -3  10   2      101.05       91.83     24.25 o
  -2  10   2       10.80        8.92      2.55 o
  -1  10   2       89.79       86.08      2.87 o
   0  10   2      200.58      181.75      4.57 o
   1  10   2       26.54       25.93      2.65 o
   2  10   2        2.19        3.48      2.16 o
   3  10   2        0.46       -0.42      2.20 o
   4  10   2        0.54        0.97      2.25 o
 -16   1   3       47.46       49.12      1.99 o
 -15   1   3        4.01        3.28      1.68 o
 -14   1   3        3.84        6.31      1.65 o
 -13   1   3        9.54       10.75      1.67 o
 -12   1   3       75.32       71.10      1.90 o
 -11   1   3       55.71       59.33      1.74 o
 -10   1   3      170.28      178.05      3.62 o
  -9   1   3       21.20       15.91      1.66 o
  -8   1   3       58.85       48.40      2.06 o
  -7   1   3       59.77       68.09      1.86 o
  -6   1   3       99.80      113.10      2.95 o
  -5   1   3      985.16     1093.02     12.54 o
  -4   1   3      662.07      663.00      6.54 o
  -3   1   3       19.72       18.51      6.10 o
  -2   1   3      178.48      151.53      4.22 o
  -1   1   3     3006.68     2822.92     52.36 o
   0   1   3       25.67       27.61      2.22 o
   1   1   3     2531.92     2389.41     30.79 o
   2   1   3      150.17      146.10      2.21 o
   3   1   3       86.22       77.56      1.85 o
   4   1   3      498.51      540.11      6.69 o
   5   1   3      540.50      516.78      6.62 o
   6   1   3        4.01        9.24      1.79 o
   7   1   3       19.94       17.60      1.60 o
   8   1   3        9.89       13.21      1.63 o
   9   1   3      207.32      202.55      3.33 o
  10   1   3        3.33        4.56      1.51 o
  11   1   3       18.60       21.32      1.57 o
  12   1   3       81.25       76.38      1.86 o
  13   1   3        3.57        3.88      1.72 o
 -16   2   3       30.88       31.48      1.98 o
 -15   2   3        4.22        6.13      1.77 o
 -14   2   3       22.31       22.15      1.77 o
 -13   2   3        1.31        1.32      1.64 o
 -12   2   3      486.45      467.80     11.95 o
 -11   2   3       79.73       82.68      1.84 o
 -10   2   3       33.76       31.27      1.83 o
  -9   2   3      348.14      350.59      8.49 o
  -8   2   3      792.28      857.94     18.75 o
  -7   2   3     1585.96     1741.45     41.35 o
  -6   2   3      153.97      152.53      4.44 o
  -5   2   3        0.00        0.14      2.64 o
  -4   2   3       30.51       25.80      2.73 o
  -3   2   3       24.55       17.22      6.50 o
  -2   2   3     1136.54     1026.83      8.60 o
  -1   2   3     4054.93     3697.49     57.04 o
   0   2   3     5901.36     5518.46    123.54 o
   1   2   3      213.74      217.16      2.67 o
   2   2   3       54.39       51.46      1.89 o
   3   2   3     1385.41     1425.42     24.71 o
   4   2   3     1183.67     1163.03     19.60 o
   5   2   3       83.32       85.38      2.76 o
   6   2   3       15.33       17.51      1.59 o
   7   2   3        2.37        4.82      1.55 o
   8   2   3       22.03       22.90      1.55 o
   9   2   3      646.93      606.49     18.05 o
  10   2   3       11.91       17.81      1.55 o
  11   2   3      221.21      228.82      2.23 o
  12   2   3        2.47        6.03      1.74 o
  13   2   3       13.15       16.57      1.77 o
 -15   3   3        3.18        5.21      1.86 o
 -14   3   3        8.67       11.01      1.86 o
 -13   3   3       82.09       74.38      1.89 o
 -12   3   3      214.37      216.15      3.13 o
 -11   3   3      498.81      480.33      8.90 o
 -10   3   3      249.27      267.76      5.20 o
  -9   3   3      477.05      483.89     10.04 o
  -8   3   3      208.33      210.54      7.30 o
  -7   3   3       20.04       16.42      2.71 o
  -6   3   3      113.20      120.58      3.62 o
  -5   3   3        3.11        3.34      2.88 o
  -4   3   3        0.11        5.38      2.90 o
  -3   3   3      123.15      120.57      8.39 o
  -2   3   3     2246.25     2373.58    159.27 o
  -1   3   3        4.62        4.59      2.59 o
   0   3   3     1134.74     1076.52     55.23 o
   1   3   3        6.38        4.96      2.05 o
   2   3   3     1409.15     1437.30     47.48 o
   3   3   3      100.55       97.90      2.43 o
   4   3   3       22.00       21.48      1.59 o
   5   3   3        0.14        2.38      1.67 o
   6   3   3        5.89        9.06      1.66 o
   7   3   3        7.74        7.11      1.48 o
   8   3   3       39.94       29.17      1.67 o
   9   3   3      144.47      137.68      3.39 o
  10   3   3       47.83       45.36      2.87 o
  11   3   3      126.37      125.82      4.83 o
  12   3   3        0.47        0.94      1.59 o
  13   3   3       15.19       15.06      2.48 o
 -15   4   3       54.69       52.95      2.64 o
 -14   4   3       46.83       41.49      2.13 o
 -13   4   3       29.17       32.95      1.90 o
 -12   4   3        0.46        3.87      1.92 o
 -11   4   3        3.61        5.55      1.93 o
 -10   4   3      912.92      947.32     21.75 o
  -9   4   3      636.08      652.71     25.02 o
  -8   4   3        9.91       11.37      2.92 o
  -7   4   3       53.86       53.41      3.13 o
  -6   4   3       16.83       20.05      2.76 o
  -5   4   3       30.32       31.30      2.88 o
  -4   4   3      528.08      554.72      4.99 o
  -3   4   3      266.23      295.10     12.09 o
  -2   4   3       70.24       82.06      4.15 o
  -1   4   3       46.98       55.11      3.56 o
   0   4   3       83.74       94.65      6.65 o
   1   4   3     4952.20     4894.44    144.59 o
   2   4   3      758.10      778.84     26.64 o
   3   4   3        0.21        1.11      1.80 o
   4   4   3      274.71      263.21     12.40 o
   5   4   3       98.65       98.94      3.97 o
   6   4   3       82.38       78.71      3.16 o
   7   4   3        3.16        5.14      1.63 o
   8   4   3       20.98       15.60      1.54 o
   9   4   3        5.36        4.83      1.53 o
  10   4   3        7.48       10.88      1.60 o
  11   4   3       62.64       70.65      1.92 o
  12   4   3      251.96      249.94      3.17 o
 -14   5   3       33.95       28.71      2.39 o
 -13   5   3        8.71        8.65      2.30 o
 -12   5   3       57.77       64.83      6.42 o
 -11   5   3      113.93      113.22      3.32 o
 -10   5   3      202.31      189.23      3.62 o
  -9   5   3       10.31       15.68      2.90 o
  -8   5   3       12.94       15.71      2.83 o
  -7   5   3      556.05      566.74      4.76 o
  -6   5   3      235.45      241.27      3.87 o
  -5   5   3       90.47       88.42      3.36 o
  -4   5   3       36.16       40.50      2.72 o
  -3   5   3      603.73      634.01     22.13 o
  -2   5   3        0.10       -0.52      1.94 o
  -1   5   3       99.15       89.45      5.12 o
   0   5   3      727.12      739.05     34.37 o
   1   5   3     1312.00     1262.71     48.13 o
   2   5   3      130.58      139.62      2.95 o
   3   5   3      431.05      415.49     19.38 o
   4   5   3       96.74       96.82      3.28 o
   5   5   3      168.30      169.71      5.11 o
   6   5   3       11.49        9.19      2.49 o
   7   5   3        9.70        5.97      1.71 o
   8   5   3      260.76      222.57      7.86 o
   9   5   3        5.62        8.07      1.90 o
  10   5   3        6.64        7.71      1.89 o
  11   5   3       96.74      105.93      3.58 o
 -13   6   3      108.12      109.67      3.69 o
 -12   6   3        4.34        1.97      3.22 o
 -11   6   3       17.56       23.02      3.06 o
 -10   6   3       44.82       50.18      3.13 o
  -9   6   3      490.60      503.61      4.48 o
  -8   6   3      601.78      626.81      5.43 o
  -7   6   3      205.42      188.79      3.60 o
  -6   6   3        4.28        5.96      2.97 o
  -5   6   3       27.08       30.72      3.67 o
  -4   6   3       31.46       39.48      2.92 o
  -3   6   3       59.09       59.09      2.62 o
  -2   6   3      507.15      545.78     19.90 o
  -1   6   3       33.03       35.72      2.03 o
   0   6   3        5.11        6.13      2.33 o
   1   6   3        0.38        1.46      3.10 o
   2   6   3     1281.25     1247.11     36.89 o
   3   6   3        1.09        3.81      3.12 o
   4   6   3      143.32      145.21      6.44 o
   5   6   3        0.23        1.84      1.80 o
   6   6   3        2.15        4.28      1.91 o
   7   6   3       24.70       24.07      1.83 o
   8   6   3       50.25       51.40      3.34 o
   9   6   3       86.43       75.92      2.11 o
  10   6   3        0.25        1.44      1.97 o
 -12   7   3        3.10       10.56      3.22 o
 -11   7   3        0.53        0.56      3.06 o
 -10   7   3       14.30       15.29      3.06 o
  -9   7   3        0.20        3.81      3.09 o
  -8   7   3      425.09      437.21      4.55 o
  -7   7   3       63.90       69.84      3.22 o
  -6   7   3       11.55       18.40      2.92 o
  -5   7   3        0.83        0.39      2.49 o
  -4   7   3        9.43       15.13      3.79 o
  -3   7   3       10.49       12.38      2.64 o
  -2   7   3       19.05       19.02      2.61 o
  -1   7   3        0.31        1.91      2.61 o
   0   7   3       34.14       34.51      1.81 o
   1   7   3       80.56       79.21      2.89 o
   2   7   3      952.92      950.25     34.61 o
   3   7   3      276.30      267.42      7.01 o
   4   7   3       18.29       21.04      1.86 o
   5   7   3       16.04       15.55      1.86 o
   6   7   3        8.63        7.32      2.03 o
   7   7   3       24.90       17.19      2.05 o
   8   7   3        4.30        6.29      1.98 o
   9   7   3        2.07        5.67      2.01 o
 -11   8   3       80.47       78.17      3.62 o
 -10   8   3        2.87        0.60      3.29 o
  -9   8   3      107.11       99.28      3.53 o
  -8   8   3        0.00        0.65      3.11 o
  -7   8   3        3.91        9.37      3.11 o
  -6   8   3        0.19       -1.14      3.09 o
  -5   8   3        0.03       -1.14      2.41 o
  -4   8   3        0.07        0.72      2.42 o
  -3   8   3        0.30        0.69      2.63 o
  -2   8   3      432.78      433.18     23.21 o
  -1   8   3       14.01       16.81      2.61 o
   0   8   3      145.40      146.23      8.24 o
   1   8   3      280.05      284.03      9.05 o
   2   8   3       98.62       98.58      2.15 o
   3   8   3       33.16       30.37      2.04 o
   4   8   3        6.86        6.97      1.80 o
   5   8   3       19.49       17.13      1.92 o
   6   8   3       14.41       15.03      2.90 o
   7   8   3       14.52       15.98      2.03 o
   8   8   3       23.85       19.01      2.26 o
  -9   9   3      124.59      109.81      3.90 o
  -8   9   3        0.30        3.53      3.29 o
  -7   9   3        9.09        6.40      3.25 o
  -6   9   3        7.53        5.34      3.09 o
  -5   9   3       38.56       35.32      6.25 o
  -4   9   3       27.77       24.46      4.29 o
  -3   9   3       10.45       10.54      2.49 o
  -2   9   3       40.76       38.11      3.10 o
  -1   9   3       14.76       18.70      2.84 o
   0   9   3      218.99      215.83     14.32 o
   1   9   3      285.40      277.88      5.39 o
   2   9   3      118.06      117.14      3.44 o
   3   9   3       61.88       59.44      2.07 o
   4   9   3        2.62        3.89      1.88 o
   5   9   3       13.87       12.80      1.85 o
   6   9   3        1.00        3.36      2.06 o
  -6  10   3       11.12       11.51      3.29 o
  -5  10   3       17.65        7.32      4.81 o
  -4  10   3       49.38       35.94     12.69 o
  -3  10   3       38.10       30.74      5.28 o
  -2  10   3      270.88      235.07     54.33 o
  -1  10   3        0.12        1.10      2.84 o
   0  10   3        1.40        1.28      2.35 o
   1  10   3       41.87       44.50      3.02 o
   2  10   3        3.02        4.62      2.37 o
   3  10   3       30.27       29.86      2.54 o
 -16   0   4       18.36       21.71      2.62 o
 -15   0   4        1.01        3.35      2.41 o
 -14   0   4       12.76       12.78      2.21 o
 -13   0   4       34.55       30.73      3.14 o
 -12   0   4      230.44      226.41      2.98 o
 -11   0   4      166.70      158.11      7.37 o
 -10   0   4      210.74      195.05      4.01 o
  -9   0   4      254.10      254.64      4.29 o
  -8   0   4       48.67       40.63      3.71 o
  -7   0   4     6314.75     6853.88     18.68 o
  -6   0   4     2618.16     2848.76     12.06 o
  -2   0   4     2236.50     2153.37     11.39 o
  -1   0   4     1712.29     1709.86     17.76 o
   0   0   4     3282.36     3189.67     12.05 o
   1   0   4       15.94       11.43      2.39 o
   2   0   4      409.84      368.49      6.74 o
   3   0   4      568.85      558.19     18.49 o
   4   0   4     4984.48     4862.36    124.86 o
   5   0   4        1.86        1.66      2.40 o
   6   0   4       54.79       64.61      2.46 o
   7   0   4        1.97        3.00      2.20 o
   8   0   4       22.55       24.97      3.29 o
   9   0   4      143.55      127.58      5.22 o
  10   0   4      163.49      166.37      3.29 o
  11   0   4       98.64       96.56      4.29 o
  12   0   4       60.47       69.35      4.15 o
 -16   1   4        1.91        3.48      2.20 o
 -15   1   4       61.69       63.00      1.89 o
 -14   1   4        0.01        1.04      1.58 o
 -13   1   4       38.55       39.07      1.80 o
 -12   1   4      226.89      197.14      3.15 o
 -11   1   4       17.51       20.87      1.97 o
 -10   1   4       25.41       30.77      2.44 o
  -9   1   4      268.24      270.66      3.31 o
  -8   1   4       13.38       13.04      2.56 o
  -7   1   4       30.41       38.41      2.41 o
  -6   1   4      914.33      990.76     13.53 o
  -4   1   4      337.21      323.61      6.29 o
  -3   1   4       21.84       17.56      3.81 o
  -2   1   4      570.47      605.68     13.13 o
  -1   1   4       28.88       47.67      2.35 o
   0   1   4      270.51      246.17      4.74 o
   1   1   4      340.63      311.96      3.99 o
   2   1   4      119.07      123.06      1.89 o
   3   1   4       52.61       44.70      1.69 o
   4   1   4     1136.88     1169.47     10.47 o
   5   1   4      679.86      654.57      3.31 o
   6   1   4       23.36       24.48      1.70 o
   7   1   4        0.45        2.10      1.51 o
   8   1   4        7.72        8.37      1.53 o
   9   1   4       17.75       17.45      1.53 o
  10   1   4       55.66       55.10      1.67 o
  11   1   4       28.94       30.02      1.75 o
  12   1   4        2.92        2.85      1.64 o
 -16   2   4       97.37       98.10      5.26 o
 -15   2   4       36.68       37.20      2.87 o
 -14   2   4        0.11        1.85      1.90 o
 -13   2   4       68.72       61.46      2.03 o
 -12   2   4       64.78       69.01      2.08 o
 -11   2   4      201.94      210.96     10.23 o
 -10   2   4        1.41        1.74      2.47 o
  -9   2   4      139.81      138.33      2.88 o
  -8   2   4      143.02      151.66      3.07 o
  -7   2   4      164.50      165.45      3.72 o
  -6   2   4      410.34      432.31      4.19 o
  -5   2   4       76.80       90.73      6.64 o
  -4   2   4       84.41       86.12      5.43 o
  -3   2   4       19.49       23.13      3.08 o
  -2   2   4       50.18       52.71      3.01 o
  -1   2   4      437.60      423.11      4.55 o
   0   2   4      828.14      797.51      6.17 o
   1   2   4       91.67       87.01      1.88 o
   2   2   4      661.50      643.38      9.06 o
   3   2   4       47.82       59.63      2.14 o
   4   2   4       85.81       82.39      2.02 o
   5   2   4        6.50        6.08      1.56 o
   6   2   4       21.63       25.65      1.60 o
   7   2   4        3.51        2.11      1.90 o
   8   2   4       49.77       48.04      2.28 o
   9   2   4       10.25        6.84      1.62 o
  10   2   4      240.12      238.70      5.47 o
  11   2   4        3.76        6.43      1.66 o
  12   2   4       16.17       18.51      2.10 o
 -15   3   4        7.81        7.95      2.67 o
 -14   3   4        0.62        1.91      2.91 o
 -13   3   4      428.27      397.17      9.25 o
 -12   3   4        5.82        4.57      2.81 o
 -11   3   4      836.62      831.61     27.77 o
 -10   3   4       52.85       48.38      2.83 o
  -9   3   4       73.35       64.43      2.91 o
  -8   3   4       41.51       47.24      2.77 o
  -7   3   4       25.30       27.01      3.53 o
  -6   3   4      285.23      300.81      4.18 o
  -5   3   4      131.32      147.47      3.50 o
  -4   3   4      666.19      636.60     10.67 o
  -3   3   4     1395.59     1403.60     14.83 o
  -2   3   4      798.83      833.20     15.21 o
  -1   3   4      504.14      478.84     23.98 o
   0   3   4      991.24     1052.54     25.51 o
   1   3   4        8.48        8.40      2.01 o
   2   3   4      675.85      636.06     18.41 o
   3   3   4      202.64      200.89      4.56 o
   4   3   4        7.46        9.32      1.60 o
   5   3   4      229.52      231.16      6.16 o
   6   3   4        0.08        0.99      1.50 o
   7   3   4       42.34       40.92      1.57 o
   8   3   4      242.97      199.49      6.23 o
   9   3   4        1.35        1.85      1.51 o
  10   3   4      278.46      274.95      8.75 o
  11   3   4       80.65       90.25      1.97 o
  12   3   4       28.46       29.18      1.84 o
 -15   4   4        8.49        9.92      3.36 o
 -14   4   4      153.51      142.30      3.27 o
 -13   4   4       23.14       24.68      2.84 o
 -12   4   4       24.25       22.50      2.80 o
 -11   4   4        7.73        2.13      3.09 o
 -10   4   4     1146.18     1150.12      6.13 o
  -9   4   4       11.31       14.83      2.97 o
  -8   4   4      260.85      255.77      3.90 o
  -7   4   4       62.49       64.11      3.78 o
  -6   4   4      227.28      221.71      3.74 o
  -5   4   4        1.02        0.19      2.64 o
  -4   4   4       35.95       32.40      2.39 o
  -3   4   4      456.46      458.90     27.11 o
  -2   4   4       18.18       17.65      2.75 o
  -1   4   4     1153.31     1186.21     78.00 o
   0   4   4     1750.06     1793.65     53.85 o
   1   4   4     2316.25     2319.70     58.90 o
   2   4   4      100.88      106.25      4.42 o
   3   4   4      170.86      150.29      4.99 o
   4   4   4      174.05      156.88      9.17 o
   5   4   4      137.62      141.36      7.48 o
   6   4   4        1.53        2.90      1.49 o
   7   4   4       16.90       16.20      1.59 o
   8   4   4       97.68       86.88      3.17 o
   9   4   4       41.52       43.73      1.63 o
  10   4   4       64.14       55.64      1.73 o
  11   4   4      445.92      441.16     14.88 o
 -14   5   4       11.08       10.23      3.18 o
 -13   5   4        4.68        5.78      3.18 o
 -12   5   4        0.97        2.55      3.13 o
 -11   5   4        1.60        1.21      2.99 o
 -10   5   4      476.93      486.35      4.62 o
  -9   5   4       66.74       69.56      3.22 o
  -8   5   4      328.95      322.24      3.97 o
  -7   5   4        0.46       -0.44      2.81 o
  -6   5   4      106.65      107.00      3.29 o
  -5   5   4        3.10        4.45      2.83 o
  -4   5   4       30.81       44.07      4.55 o
  -3   5   4      113.45      126.14      5.27 o
  -2   5   4       17.40       20.78      2.78 o
  -1   5   4      133.60      137.11      9.50 o
   0   5   4      155.47      150.34     11.96 o
   1   5   4        1.23        2.80      1.82 o
   2   5   4       22.03       24.75      1.81 o
   3   5   4      844.67      824.58     40.44 o
   4   5   4       34.27       34.26      2.48 o
   5   5   4        0.00        1.13      1.84 o
   6   5   4       50.28       55.33      2.33 o
   7   5   4      158.62      136.36      5.84 o
   8   5   4        1.17        0.06      1.86 o
   9   5   4        9.82       10.90      1.90 o
  10   5   4       29.32       31.81      1.94 o
  11   5   4        6.82        9.18      1.93 o
 -13   6   4        9.37        9.47      3.39 o
 -12   6   4       30.81       32.16      3.32 o
 -11   6   4       29.23       31.51      3.11 o
 -10   6   4       50.39       46.36      3.09 o
  -9   6   4       46.36       48.86      3.06 o
  -8   6   4       38.46       37.77      3.09 o
  -7   6   4        5.07        7.89      2.71 o
  -6   6   4      365.28      388.67      4.22 o
  -5   6   4      359.67      362.20      4.34 o
  -4   6   4      108.34      107.44      6.28 o
  -3   6   4      162.39      158.03      8.25 o
  -2   6   4       94.11       89.32      7.61 o
  -1   6   4       63.25       62.33      3.57 o
   0   6   4       58.81       64.00      6.42 o
   1   6   4        1.39        4.23      1.77 o
   2   6   4       69.38       69.62      2.84 o
   3   6   4      338.89      326.20      8.29 o
   4   6   4      348.80      352.65     13.52 o
   5   6   4        0.06        1.46      1.84 o
   6   6   4      105.11      106.17      4.68 o
   7   6   4       29.71       26.54      1.99 o
   8   6   4        4.05        4.28      1.97 o
   9   6   4       13.37       17.07      2.04 o
  10   6   4        0.09        0.70      2.06 o
 -12   7   4        2.74        5.22      3.27 o
 -11   7   4        0.12        1.16      2.97 o
 -10   7   4      899.84      901.63      5.78 o
  -9   7   4      589.49      599.36      4.94 o
  -8   7   4        1.89        6.98      2.85 o
  -7   7   4      105.75      119.37      3.46 o
  -6   7   4       22.32       18.51      3.06 o
  -5   7   4      184.29      172.85      3.67 o
  -4   7   4        0.01        0.23      2.48 o
  -3   7   4       29.69       33.01      3.57 o
  -2   7   4        9.04       13.33      2.29 o
  -1   7   4       10.19       11.04      2.11 o
   0   7   4        4.28        5.30      2.30 o
   1   7   4     1867.74     1808.35     68.00 o
   2   7   4      369.96      366.79     15.53 o
   3   7   4      242.31      248.87      5.08 o
   4   7   4       34.50       34.09      2.08 o
   5   7   4       14.88       16.97      1.93 o
   6   7   4       62.42       59.23      2.02 o
   7   7   4        5.98        6.38      2.11 o
   8   7   4        1.07       -0.55      1.92 o
   9   7   4       56.91       43.83      2.20 o
 -11   8   4       35.84       37.80      3.48 o
 -10   8   4       62.17       67.42      3.41 o
  -9   8   4      100.47      101.67      3.55 o
  -8   8   4       87.53       89.91      3.48 o
  -7   8   4        4.24        2.51      3.02 o
  -6   8   4        8.01       10.53      3.02 o
  -5   8   4        2.24        4.55      2.88 o
  -4   8   4        7.37        7.83      2.88 o
  -3   8   4       39.31       34.27      2.77 o
  -2   8   4      177.52      179.82     18.84 o
  -1   8   4       10.26        8.12      2.19 o
   0   8   4      360.32      360.28     19.30 o
   1   8   4      286.34      279.96     13.17 o
   2   8   4       37.86       38.97      1.97 o
   3   8   4       18.57       18.03      1.88 o
   4   8   4        7.43       10.16      1.96 o
   5   8   4       31.24       33.18      2.44 o
   6   8   4       18.15       26.93      2.05 o
   7   8   4       26.57       28.34      2.38 o
  -9   9   4        0.03        2.69      3.29 o
  -8   9   4       70.45       70.51      3.57 o
  -7   9   4       39.73       43.29      3.41 o
  -6   9   4        5.13        6.96      3.20 o
  -5   9   4        0.08       -3.64      2.90 o
  -4   9   4        4.76        7.23      2.99 o
  -3   9   4       11.80       11.97      2.52 o
  -2   9   4       96.01       95.64      7.16 o
  -1   9   4      114.50      121.74     10.06 o
   0   9   4      276.11      265.47     16.51 o
   1   9   4       21.40       25.34      2.09 o
   2   9   4       46.98       43.19      1.81 o
   3   9   4       54.63       49.42      1.96 o
   4   9   4       35.84       31.98      2.26 o
   5   9   4        0.00        1.86      2.06 o
  -5  10   4        2.10        0.35      3.32 o
  -4  10   4        2.56        1.79      2.84 o
  -3  10   4        0.23       -0.04      2.96 o
  -2  10   4       47.84       39.13      9.74 o
  -1  10   4       20.48       16.61      3.05 o
   0  10   4       49.62       46.58      2.74 o
   1  10   4        2.55        1.25      2.13 o
   2  10   4       31.74       26.37      2.28 o
 -16   1   5        9.49        8.27      2.68 o
 -15   1   5       29.67       35.07      2.89 o
 -14   1   5        3.41        7.86      2.52 o
 -13   1   5      120.57      100.68      2.99 o
 -12   1   5      139.80      127.33      2.97 o
 -11   1   5        8.58        5.54      2.31 o
 -10   1   5       35.43       34.18      2.38 o
  -9   1   5        5.78        6.60      2.31 o
  -8   1   5       90.44      106.74      2.91 o
  -7   1   5        3.69        5.31      2.18 o
  -5   1   5      118.19      125.40      4.45 o
  -4   1   5       50.43       46.98      3.46 o
  -3   1   5       32.31       36.05      3.39 o
  -2   1   5     2824.98     2900.90     48.79 o
  -1   1   5      627.87      617.02      3.41 o
   0   1   5        8.59        8.89      1.76 o
   1   1   5       83.37       90.74      2.29 o
   2   1   5       61.53       66.41      2.02 o
   3   1   5       42.99       39.28      1.58 o
   4   1   5      416.57      410.80      6.36 o
   5   1   5      272.74      281.49      7.34 o
   6   1   5       69.30       74.66      2.16 o
   7   1   5       47.87       42.49      1.65 o
   8   1   5       10.89        9.26      1.52 o
   9   1   5      167.26      159.24      2.50 o
  10   1   5       35.67       40.56      1.75 o
  11   1   5       38.48       38.42      1.68 o
  12   1   5        0.00        2.95      1.84 o
 -16   2   5       12.69       18.45      2.79 o
 -15   2   5        0.22        0.61      2.52 o
 -14   2   5       10.80       11.65      2.71 o
 -13   2   5       73.44       63.97      3.01 o
 -12   2   5       19.09       20.62      2.32 o
 -11   2   5      218.37      195.46      6.64 o
 -10   2   5       73.51       80.23      2.58 o
  -9   2   5        2.75        3.68      2.29 o
  -8   2   5        1.14        3.35      2.39 o
  -7   2   5      192.21      223.72      3.76 o
  -6   2   5     1531.11     1648.55     60.78 o
  -5   2   5       33.09       32.37      4.01 o
  -4   2   5       51.75       68.54      4.32 o
  -3   2   5      379.75      386.44      4.40 o
  -2   2   5      157.03      161.16      3.01 o
  -1   2   5     1462.28     1477.91     19.83 o
   0   2   5       92.69      105.64      2.18 o
   1   2   5      159.68      152.60      3.23 o
   2   2   5       39.33       33.07      1.62 o
   3   2   5       21.81       23.55      1.57 o
   4   2   5      371.56      364.72      5.07 o
   5   2   5      123.24      129.56      4.70 o
   6   2   5        7.01        7.83      1.59 o
   7   2   5       10.06       11.06      1.51 o
   8   2   5        8.17        8.99      1.83 o
   9   2   5       50.39       42.48      1.66 o
  10   2   5      192.37      191.49      4.53 o
  11   2   5        7.67        9.13      1.69 o
 -16   3   5       90.54      102.27      3.55 o
 -15   3   5        0.03        2.77      2.62 o
 -14   3   5       28.39       27.77      3.00 o
 -13   3   5      151.99      130.91      3.01 o
 -12   3   5      118.33      108.13      2.80 o
 -11   3   5       68.92       66.95      3.19 o
 -10   3   5      256.03      252.78     15.56 o
  -9   3   5        0.32       -0.88      2.47 o
  -8   3   5        0.27       -2.09      2.65 o
  -7   3   5       56.82       47.63      3.06 o
  -6   3   5      429.41      458.73     14.82 o
  -5   3   5     1034.20      957.96     11.48 o
  -4   3   5       48.21       53.52      3.40 o
  -3   3   5      931.64      940.80      7.56 o
  -2   3   5      603.21      602.76      6.81 o
  -1   3   5     1346.91     1386.39     22.10 o
   0   3   5      322.41      327.55      5.49 o
   1   3   5      235.64      213.97      4.16 o
   2   3   5        9.19        7.44      1.91 o
   3   3   5      171.59      161.90      3.32 o
   4   3   5       29.69       28.34      1.64 o
   5   3   5      478.99      489.44     12.74 o
   6   3   5      240.66      239.28      5.18 o
   7   3   5        9.40       13.20      1.52 o
   8   3   5      377.40      332.90      8.61 o
   9   3   5       12.91       14.17      1.58 o
  10   3   5       12.28       14.98      2.63 o
  11   3   5       65.36       65.74      1.88 o
 -15   4   5       15.54       26.04      3.17 o
 -14   4   5       21.48       22.27      3.34 o
 -13   4   5       93.24       80.67      3.32 o
 -12   4   5      184.31      191.55      3.74 o
 -11   4   5       21.06       16.45      3.20 o
 -10   4   5      649.35      662.26      5.08 o
  -9   4   5       20.99       20.65      3.09 o
  -8   4   5      615.97      620.99      5.06 o
  -7   4   5       19.55       22.48      2.95 o
  -6   4   5      199.33      193.17      3.74 o
  -5   4   5       13.07       12.84      2.53 o
  -4   4   5       16.52       12.07      3.61 o
  -3   4   5       89.07      102.74      7.92 o
  -2   4   5      417.57      445.06     15.82 o
  -1   4   5     1088.71     1002.79     32.81 o
   0   4   5      994.26      995.00     28.75 o
   1   4   5       46.95       47.54      2.28 o
   2   4   5      493.60      440.72     13.56 o
   3   4   5      102.98       93.99      3.08 o
   4   4   5        1.14        3.11      1.84 o
   5   4   5      218.73      220.63     12.74 o
   6   4   5        4.37        7.34      1.52 o
   7   4   5        3.40        5.19      1.53 o
   8   4   5       63.01       68.20      1.90 o
   9   4   5        2.53        4.84      1.60 o
  10   4   5        0.01        1.09      1.61 o
 -14   5   5       11.09       11.37      3.27 o
 -13   5   5       85.07       92.90      3.50 o
 -12   5   5        3.49       -1.18      3.09 o
 -11   5   5       81.87       79.26      3.34 o
 -10   5   5      359.88      370.99      4.29 o
  -9   5   5     1080.14     1097.84      6.03 o
  -8   5   5        3.75        4.78      2.83 o
  -7   5   5       48.30       44.89      2.95 o
  -6   5   5       58.50       62.34      2.99 o
  -5   5   5        1.73        2.78      2.83 o
  -4   5   5       10.44        8.27      3.28 o
  -3   5   5        0.24        2.93      2.77 o
  -2   5   5      129.94      131.05      9.76 o
  -1   5   5       14.84       16.36      2.76 o
   0   5   5      112.34      119.63      4.46 o
   1   5   5       86.93       76.51      2.17 o
   2   5   5      360.88      358.87     14.12 o
   3   5   5      139.64      132.07      4.14 o
   4   5   5       31.26       25.47      1.94 o
   5   5   5       25.05       26.67      4.11 o
   6   5   5       20.04       20.77      1.81 o
   7   5   5       10.30        9.67      3.73 o
   8   5   5        3.48        5.57      1.89 o
   9   5   5        0.84       -0.11      1.88 o
  10   5   5       22.38       20.61      3.26 o
 -13   6   5        0.87        5.55      3.27 o
 -12   6   5       47.27       54.69      3.22 o
 -11   6   5       19.41       23.50      3.04 o
 -10   6   5      468.31      484.84      4.50 o
  -9   6   5     1490.53     1540.64      6.77 o
  -8   6   5       25.35       25.13      2.95 o
  -7   6   5       11.21       12.02      2.81 o
  -6   6   5       32.85       25.78      2.90 o
  -5   6   5       99.45      106.31      3.34 o
  -4   6   5      172.08      165.84      9.65 o
  -3   6   5       40.83       37.46      2.93 o
  -2   6   5       68.20       70.31      4.16 o
  -1   6   5       11.01       10.94      2.42 o
   0   6   5       99.58      101.35      4.82 o
   1   6   5     3601.03     3527.07    167.68 o
   2   6   5     1498.18     1450.32     61.13 o
   3   6   5       26.80       26.08      2.58 o
   4   6   5        2.17        3.13      1.83 o
   5   6   5       49.73       52.61      2.27 o
   6   6   5        0.60        3.82      1.79 o
   7   6   5        1.62        6.75      1.85 o
   8   6   5       34.80       31.76      5.24 o
   9   6   5        7.72        7.27      1.95 o
 -12   7   5        4.60        6.47      3.22 o
 -11   7   5      116.47      118.65      3.60 o
 -10   7   5      236.19      238.39      3.87 o
  -9   7   5       45.83       53.76      3.09 o
  -8   7   5       59.23       64.43      3.20 o
  -7   7   5        8.69        9.70      3.02 o
  -6   7   5        5.61        3.53      3.02 o
  -5   7   5        2.39        1.81      2.97 o
  -4   7   5        7.91        7.97      2.55 o
  -3   7   5       25.03       25.01      2.07 o
  -2   7   5       44.47       43.32      2.11 o
  -1   7   5       68.47       67.24      6.31 o
   0   7   5      127.92      137.59      5.00 o
   1   7   5       56.13       60.44      2.43 o
   2   7   5        8.36        8.49      1.78 o
   3   7   5        6.02        9.53      1.80 o
   4   7   5       18.34       20.48      2.66 o
   5   7   5       26.06       23.55      1.99 o
   6   7   5       34.17       28.43      3.57 o
   7   7   5       23.52       33.27      3.44 o
   8   7   5        8.82        8.33      2.15 o
 -11   8   5       26.87       30.53      3.32 o
 -10   8   5       20.54       20.46      3.41 o
  -9   8   5        4.76        3.76      3.13 o
  -8   8   5      226.63      224.50      4.01 o
  -7   8   5       21.17       22.90      3.16 o
  -6   8   5       32.49       40.53      3.20 o
  -5   8   5       11.03        8.68      2.90 o
  -4   8   5       90.44       77.17      8.91 o
  -3   8   5        5.70       11.76      2.46 o
  -2   8   5       20.42       18.77      2.44 o
  -1   8   5       18.49       21.52      2.35 o
   0   8   5        3.33        6.02      1.97 o
   1   8   5       36.98       43.85      2.18 o
   2   8   5        2.08        0.77      2.00 o
   3   8   5       72.89       68.80      2.72 o
   4   8   5        1.07        2.87      1.95 o
   5   8   5       25.92       24.67      2.07 o
   6   8   5        0.56        1.51      2.03 o
  -8   9   5      209.93      204.06      4.04 o
  -7   9   5        3.86        7.56      3.18 o
  -6   9   5        0.64        4.64      3.13 o
  -5   9   5        1.76        3.09      2.99 o
  -4   9   5       10.49        9.63      3.22 o
  -3   9   5       27.86       19.07      2.51 o
  -2   9   5        3.79        5.36      2.45 o
  -1   9   5       14.06       12.67      2.50 o
   0   9   5       85.83       89.07      3.36 o
   1   9   5        2.77        2.32      1.67 o
   2   9   5      451.25      407.47     18.50 o
   3   9   5      179.77      153.39      6.11 o
   4   9   5        3.09        8.40      2.06 o
  -4  10   5        0.75        3.30      2.84 o
  -3  10   5       15.14        8.26      4.06 o
  -2  10   5       12.45       10.40      3.75 o
  -1  10   5        6.52        7.96      2.07 o
   0  10   5        6.50        8.77      2.12 o
 -16   0   6        8.70       10.21      4.01 o
 -15   0   6        6.22        5.85      3.09 o
 -14   0   6       23.17       20.81      3.20 o
 -13   0   6      165.45      139.79      3.85 o
 -12   0   6       32.69       30.77      3.13 o
 -11   0   6       13.87        7.89      3.67 o
 -10   0   6      164.04      184.03      4.43 o
  -9   0   6      277.05      289.44      4.83 o
  -8   0   6      251.64      258.19      4.64 o
  -5   0   6      150.21      143.64      3.85 o
  -4   0   6       13.36       14.18      3.09 o
  -3   0   6        0.02        4.50      3.92 o
  -2   0   6        9.38        8.63      2.32 o
  -1   0   6      330.40      334.01      3.25 o
   0   0   6       28.13       32.65      2.30 o
   1   0   6      436.22      412.08     15.20 o
   2   0   6        1.83        3.91      3.83 o
   3   0   6      192.53      215.11      6.13 o
   4   0   6       31.48       26.89      2.45 o
   5   0   6       35.42       34.14      2.92 o
   6   0   6        0.59        4.95      2.83 o
   7   0   6        0.69        4.06      2.64 o
   8   0   6        3.62       -1.16      2.26 o
   9   0   6      220.93      201.10      2.80 o
  10   0   6       51.16       44.90      2.68 o
  11   0   6        1.15        2.93      2.37 o
 -16   1   6        4.93        6.44      2.59 o
 -15   1   6       27.75       32.69      2.91 o
 -14   1   6       14.98       12.47      2.68 o
 -13   1   6      516.58      434.92      7.22 o
 -12   1   6      305.28      260.55      3.78 o
 -11   1   6       93.73       92.00      2.63 o
 -10   1   6       42.75       37.37      2.31 o
  -9   1   6        0.04        2.10      2.26 o
  -8   1   6       39.35       46.41      2.41 o
  -7   1   6       89.13       97.07      3.41 o
  -6   1   6       44.84       40.30      3.64 o
  -5   1   6       18.52       21.93      3.92 o
  -4   1   6      362.46      357.84      5.34 o
  -3   1   6       23.20       25.87      2.34 o
  -2   1   6     3067.82     3192.90     58.74 o
  -1   1   6      537.56      562.45      8.68 o
   0   1   6      201.84      209.56      2.96 o
   1   1   6       55.47       44.70      1.59 o
   2   1   6       38.92       33.39      1.56 o
   3   1   6        4.92       16.18      5.22 o
   4   1   6      141.51      146.55      2.78 o
   5   1   6       37.80       36.20      1.97 o
   6   1   6       27.40       34.62      1.55 o
   7   1   6       98.84       95.30      1.78 o
   8   1   6       65.27       56.33      1.70 o
   9   1   6       74.35       66.67      2.39 o
  10   1   6       34.27       32.08      1.81 o
  11   1   6        0.13        1.69      1.70 o
 -16   2   6        6.07        6.61      3.06 o
 -15   2   6       21.64       21.13      2.72 o
 -14   2   6       88.91       66.09      3.20 o
 -13   2   6       36.54       33.78      2.57 o
 -12   2   6       20.16       17.62      2.41 o
 -11   2   6       46.61       53.25      2.60 o
 -10   2   6      194.23      178.64      3.58 o
  -9   2   6      143.61      155.44      3.10 o
  -8   2   6      331.60      301.96      6.39 o
  -7   2   6      683.25      711.49      9.03 o
  -6   2   6      519.27      545.23      7.33 o
  -5   2   6        2.67        2.74      3.55 o
  -4   2   6        1.87        1.07      3.55 o
  -3   2   6      262.34      278.97      3.58 o
  -2   2   6       80.97       71.59      2.07 o
  -1   2   6        0.45        1.32      1.82 o
   0   2   6      689.41      665.67      3.15 o
   1   2   6      115.46      120.65      1.92 o
   2   2   6      295.72      293.29      3.46 o
   3   2   6      309.69      297.61      2.71 o
   4   2   6      462.97      463.07      7.23 o
   5   2   6        3.14        2.28      1.88 o
   6   2   6        5.89        5.89      2.06 o
   7   2   6       20.18       17.64      1.62 o
   8   2   6       18.46       19.73      2.00 o
   9   2   6        3.98        5.42      1.62 o
  10   2   6        1.18        4.50      1.71 o
 -16   3   6        4.29        1.28      2.90 o
 -15   3   6       21.29       21.13      3.54 o
 -14   3   6        1.46        0.39      2.55 o
 -13   3   6        8.44        6.51      2.60 o
 -12   3   6       24.09       27.77      4.36 o
 -11   3   6        3.88        7.45      2.52 o
 -10   3   6      101.05       97.00      2.76 o
  -9   3   6      307.28      305.85      4.53 o
  -8   3   6       64.35       61.88      2.61 o
  -7   3   6      392.63      382.21     12.86 o
  -6   3   6       65.02       74.71      5.80 o
  -5   3   6      232.53      224.10      5.92 o
  -4   3   6      148.55      135.78      4.63 o
  -3   3   6      203.35      210.93      5.38 o
  -2   3   6      114.25      122.56      2.16 o
  -1   3   6      216.32      206.00      2.28 o
   0   3   6      231.19      234.53      5.01 o
   1   3   6      181.40      170.63      4.26 o
   2   3   6      130.82      127.18      2.12 o
   3   3   6      414.20      386.84      7.71 o
   4   3   6      105.23      105.89      2.72 o
   5   3   6      567.31      582.71     20.77 o
   6   3   6        3.83        5.57      1.54 o
   7   3   6        9.29        6.47      1.57 o
   8   3   6        0.36       -0.86      2.13 o
   9   3   6        1.80        3.97      1.62 o
  10   3   6       79.33       86.83      4.15 o
 -15   4   6        5.50        7.35      3.27 o
 -14   4   6        6.12        7.75      3.20 o
 -13   4   6        4.25        8.12      3.76 o
 -12   4   6       16.90       20.25      3.06 o
 -11   4   6       43.66       49.79      3.18 o
 -10   4   6        3.11        5.96      2.90 o
  -9   4   6      890.08      923.07      5.61 o
  -8   4   6      570.39      556.67      4.76 o
  -7   4   6      226.47      228.81      3.81 o
  -6   4   6      564.34      599.57      4.49 o
  -5   4   6       67.00       81.34      5.06 o
  -4   4   6       42.85       34.12      3.04 o
  -3   4   6       13.76       14.27      2.84 o
  -2   4   6       60.62       68.76      2.01 o
  -1   4   6        0.05        1.06      1.87 o
   0   4   6      330.67      346.90      9.91 o
   1   4   6      427.96      407.84     13.81 o
   2   4   6     2747.39     2615.47     55.34 o
   3   4   6       46.17       42.27      2.16 o
   4   4   6        7.22       10.82      1.79 o
   5   4   6       64.12       64.97      2.04 o
   6   4   6       31.78       32.13      1.65 o
   7   4   6        1.28        2.58      1.52 o
   8   4   6       13.10       16.68      1.58 o
   9   4   6       85.22       82.07      2.00 o
  10   4   6       36.81       32.94      3.12 o
 -14   5   6       25.83       26.01      3.41 o
 -13   5   6        8.27        7.59      3.18 o
 -12   5   6       45.32       49.42      3.25 o
 -11   5   6      274.49      281.02      3.99 o
 -10   5   6      314.31      320.23      4.18 o
  -9   5   6      832.69      842.84      5.55 o
  -8   5   6       50.58       53.11      2.92 o
  -7   5   6      117.33      119.79      3.29 o
  -6   5   6       74.88       74.04      3.06 o
  -5   5   6      319.05      352.75      7.61 o
  -4   5   6      104.60      111.88      6.46 o
  -3   5   6        2.28        5.00      2.87 o
  -2   5   6       50.97       52.25      4.69 o
  -1   5   6        1.98        4.65      2.02 o
   0   5   6      460.47      469.37     18.91 o
   1   5   6     1890.86     1805.42     52.31 o
   2   5   6        6.96       10.80      1.90 o
   3   5   6       76.03       75.26      4.17 o
   4   5   6       12.66       14.59      1.83 o
   5   5   6       85.25       77.84      3.93 o
   6   5   6      157.98      148.82      6.64 o
   7   5   6       13.45       11.81      3.31 o
   8   5   6        3.08        4.18      1.86 o
   9   5   6      114.43      107.35      2.20 o
 -13   6   6        0.00        4.69      3.27 o
 -12   6   6      116.56      126.56      3.57 o
 -11   6   6      138.03      144.48      3.62 o
 -10   6   6      248.65      248.14      3.97 o
  -9   6   6      118.01      125.64      3.32 o
  -8   6   6       35.09       31.55      2.97 o
  -7   6   6       52.33       58.03      2.99 o
  -6   6   6       19.64       17.03      2.90 o
  -5   6   6       67.35       63.53      2.77 o
  -4   6   6        1.51        3.04      2.99 o
  -3   6   6      187.30      164.08     14.38 o
  -2   6   6      283.76      283.54     22.52 o
  -1   6   6        1.28        4.25      1.88 o
   0   6   6       44.03       41.81      2.09 o
   1   6   6       77.22       78.67      3.17 o
   2   6   6       74.70       79.05      2.07 o
   3   6   6       11.84       14.21      2.03 o
   4   6   6       78.82       80.08      2.26 o
   5   6   6       50.72       47.78      2.16 o
   6   6   6       51.43       53.13      1.95 o
   7   6   6        7.41       13.40      1.91 o
   8   6   6        0.42        0.96      2.12 o
 -12   7   6        1.72        1.21      3.16 o
 -11   7   6       50.34       47.15      3.22 o
 -10   7   6        0.08        2.41      2.95 o
  -9   7   6       27.54       28.10      3.09 o
  -8   7   6      131.95      134.31      3.48 o
  -7   7   6       15.85       17.24      2.92 o
  -6   7   6       83.31       88.05      3.34 o
  -5   7   6        3.49        0.78      2.68 o
  -4   7   6       17.82       12.65      2.11 o
  -3   7   6       58.63       54.00      2.79 o
  -2   7   6        1.85        2.09      2.65 o
  -1   7   6       13.31       16.01      1.98 o
   0   7   6      127.98      125.22      5.60 o
   1   7   6       90.03       95.50      6.87 o
   2   7   6       24.14       25.24      2.13 o
   3   7   6       96.51       98.38      3.51 o
   4   7   6       35.91       38.52      2.06 o
   5   7   6        1.75        5.62      1.98 o
   6   7   6       77.03       82.95      2.09 o
   7   7   6        5.65        2.87      2.10 o
 -10   8   6      156.62      146.33      3.76 o
  -9   8   6      459.99      448.30      4.69 o
  -8   8   6      197.28      221.50      3.85 o
  -7   8   6       20.24       20.42      3.18 o
  -6   8   6       16.95       19.61      3.09 o
  -5   8   6      174.70      154.33     31.87 o
  -4   8   6       15.81       13.43      2.32 o
  -3   8   6        7.16        6.47      2.45 o
  -2   8   6       61.79       62.97      4.25 o
  -1   8   6        0.04       -0.66      1.99 o
   0   8   6       13.09       15.94      3.36 o
   1   8   6      220.71      211.06      7.08 o
   2   8   6      405.07      373.15     18.14 o
   3   8   6      198.62      180.97      6.50 o
   4   8   6        9.90       11.74      2.20 o
   5   8   6        3.24        5.63      1.98 o
  -8   9   6       23.26       27.31      3.41 o
  -7   9   6        0.82       -0.97      3.29 o
  -6   9   6       12.74       15.78      3.20 o
  -5   9   6        4.55        8.77      3.16 o
  -4   9   6       19.62       20.78      7.03 o
  -3   9   6        1.37        0.69      2.50 o
  -2   9   6        0.04        1.85      2.45 o
  -1   9   6        6.50        5.71      1.71 o
   0   9   6       12.02       13.04      1.82 o
   1   9   6        5.63        2.21      2.19 o
   2   9   6      108.68       85.58      6.72 o
 -16   1   7        0.45        3.71      2.53 o
 -15   1   7        8.06       11.60      2.51 o
 -14   1   7        0.00        0.70      2.32 o
 -13   1   7       21.25       21.42      2.70 o
 -12   1   7      673.40      588.80      8.28 o
 -11   1   7      129.74      121.83      3.00 o
 -10   1   7       21.80       19.46      2.27 o
  -9   1   7       52.15       55.69      2.40 o
  -8   1   7        2.78        5.65      2.20 o
  -7   1   7       28.65       29.47      3.81 o
  -6   1   7      163.13      157.14      4.39 o
  -5   1   7        0.24        1.18      2.12 o
  -4   1   7      249.29      254.01      4.03 o
  -3   1   7      398.44      416.99      2.99 o
  -2   1   7       39.52       36.42      1.91 o
  -1   1   7     1781.77     1795.10     29.11 o
   0   1   7       91.78       85.30      2.08 o
   1   1   7       42.48       40.17      1.60 o
   2   1   7      299.86      307.31      5.49 o
   3   1   7       57.81       54.34      1.59 o
   4   1   7       52.93       49.65      2.97 o
   5   1   7       47.64       48.71      1.56 o
   6   1   7       20.65       24.26      1.54 o
   7   1   7       14.64       16.88      1.53 o
   8   1   7      147.79      141.60      2.08 o
   9   1   7       63.49       64.46      1.82 o
  10   1   7       30.91       30.87      1.74 o
 -16   2   7       45.33       47.91      2.98 o
 -15   2   7       33.43       39.00      2.76 o
 -14   2   7        2.64        2.76      2.71 o
 -13   2   7       23.80       23.12      4.12 o
 -12   2   7        1.98        2.10      2.26 o
 -11   2   7       21.50       23.21      2.80 o
 -10   2   7      184.46      190.02      3.19 o
  -9   2   7      385.08      383.90      4.29 o
  -8   2   7     1720.13     1697.48     19.30 o
  -7   2   7      188.62      212.52      5.13 o
  -6   2   7        6.48        5.34      3.90 o
  -5   2   7       63.49       74.34      4.20 o
  -4   2   7      183.54      168.99      6.97 o
  -3   2   7        0.90        1.38      1.92 o
  -2   2   7      143.70      156.60      2.29 o
  -1   2   7      227.01      253.65      5.28 o
   0   2   7       71.14       72.67      1.97 o
   1   2   7       45.92       38.40      1.60 o
   2   2   7     1009.11      956.03     14.58 o
   3   2   7      714.69      682.60     13.37 o
   4   2   7      205.50      205.52      4.01 o
   5   2   7       91.46       88.57      1.97 o
   6   2   7       18.71       20.97      1.54 o
   7   2   7        0.71        2.60      1.49 o
   8   2   7        7.04        7.70      1.55 o
   9   2   7      109.35      101.21      3.70 o
  10   2   7       62.20       56.24      2.63 o
 -15   3   7       26.77       36.21      3.31 o
 -14   3   7       38.24       32.01      2.81 o
 -13   3   7       21.51       20.94      2.83 o
 -12   3   7      132.98      124.32      2.74 o
 -11   3   7       75.23       65.96      2.55 o
 -10   3   7        0.02        1.15      2.30 o
  -9   3   7      877.88      862.83     16.73 o
  -8   3   7      122.84      121.09      3.24 o
  -7   3   7      240.75      237.95      6.03 o
  -6   3   7      121.19      120.14      5.27 o
  -5   3   7        9.46        9.44      3.97 o
  -4   3   7       42.59       50.61      2.60 o
  -3   3   7       32.56       33.80      1.96 o
  -2   3   7       41.92       43.14      2.44 o
  -1   3   7      194.14      190.15      2.26 o
   0   3   7        3.92        7.38      1.79 o
   1   3   7        0.45        1.95      1.93 o
   2   3   7      466.79      444.19      8.68 o
   3   3   7      173.05      162.75      4.69 o
   4   3   7       79.18       81.33      2.76 o
   5   3   7       63.20       63.82      2.61 o
   6   3   7        4.29        4.29      1.53 o
   7   3   7       25.75       27.85      1.59 o
   8   3   7        7.76        6.74      1.58 o
   9   3   7        9.33       10.76      1.73 o
 -15   4   7        0.24        2.34      4.01 o
 -14   4   7        2.88        4.62      3.11 o
 -13   4   7       22.86       26.26      3.18 o
 -12   4   7      115.22      124.82      3.32 o
 -11   4   7      219.58      221.11      3.83 o
 -10   4   7       21.85       19.40      3.04 o
  -9   4   7      324.83      342.04      4.08 o
  -8   4   7       78.39       74.59      3.13 o
  -7   4   7      172.85      180.71      3.89 o
  -6   4   7      154.97      181.60      6.10 o
  -5   4   7       30.62       29.40      3.99 o
  -4   4   7       51.43       56.28      3.04 o
  -3   4   7       85.38       88.18      2.13 o
  -2   4   7       57.77       63.06      2.28 o
  -1   4   7        3.41        7.19      1.84 o
   0   4   7      300.70      311.60      4.64 o
   1   4   7      406.03      393.62      3.88 o
   2   4   7      759.73      739.80     15.67 o
   3   4   7      207.10      208.53      7.11 o
   4   4   7       16.42       17.89      2.13 o
   5   4   7       29.73       30.82      1.84 o
   6   4   7        0.49        3.47      2.20 o
   7   4   7        9.87       12.17      1.57 o
   8   4   7       32.35       38.05      1.70 o
   9   4   7       43.90       42.89      1.85 o
 -14   5   7        1.29        1.60      3.27 o
 -13   5   7       47.69       50.07      3.43 o
 -12   5   7       54.65       58.24      3.27 o
 -11   5   7      211.02      220.99      3.81 o
 -10   5   7      133.73      121.69      3.39 o
  -9   5   7      147.25      153.43      3.55 o
  -8   5   7        0.01       -0.90      2.76 o
  -7   5   7        7.90       10.23      2.81 o
  -6   5   7      213.28      211.15      4.73 o
  -5   5   7      406.37      426.42     15.88 o
  -4   5   7        1.01        2.48      2.69 o
  -3   5   7       10.03       11.12      2.65 o
  -2   5   7      377.77      365.83      8.59 o
  -1   5   7      100.84       98.28      2.59 o
   0   5   7       25.01       26.44      1.93 o
   1   5   7      130.45      129.27      3.80 o
   2   5   7       84.25       85.09      1.99 o
   3   5   7       40.93       38.78      1.83 o
   4   5   7        1.39        4.07      1.76 o
   5   5   7      237.98      252.44     12.68 o
   6   5   7      111.60      120.46      3.64 o
   7   5   7       67.10       77.57      2.85 o
   8   5   7       33.01       32.50      2.13 o
 -13   6   7        9.09        8.45      3.34 o
 -12   6   7       74.85       77.98      3.48 o
 -11   6   7      199.49      211.62      3.81 o
 -10   6   7      118.11      125.31      3.41 o
  -9   6   7      355.72      362.78      4.08 o
  -8   6   7       58.41       59.42      3.02 o
  -7   6   7        0.70        4.50      2.78 o
  -6   6   7       15.09       10.95      2.85 o
  -5   6   7       45.57       34.18      3.29 o
  -4   6   7       15.78       13.05      2.84 o
  -3   6   7       49.99       44.76      3.28 o
  -2   6   7        8.73       13.90      1.96 o
  -1   6   7      410.04      407.47     19.66 o
   0   6   7       95.66       91.23      4.64 o
   1   6   7       34.02       37.18      1.85 o
   2   6   7      351.11      355.94      6.91 o
   3   6   7       20.94       20.87      1.87 o
   4   6   7        2.96        7.24      2.29 o
   5   6   7       66.03       69.92      2.13 o
   6   6   7       13.37       21.06      1.97 o
   7   6   7       26.35       24.76      2.63 o
 -12   7   7        0.04       -3.20      3.20 o
 -11   7   7       27.54       28.38      3.27 o
 -10   7   7      215.13      211.09      3.81 o
  -9   7   7       10.37       11.18      3.02 o
  -8   7   7        0.79        3.39      2.99 o
  -7   7   7        1.90        0.07      2.90 o
  -6   7   7       43.77       43.25      3.09 o
  -5   7   7       27.25       30.23      2.63 o
  -4   7   7      113.68      106.38      3.74 o
  -3   7   7        6.65        5.53      2.64 o
  -2   7   7        9.28        5.52      2.00 o
  -1   7   7        5.95        5.35      1.86 o
   0   7   7      263.41      254.23     10.76 o
   1   7   7        7.05        8.20      1.90 o
   2   7   7       14.27       17.68      2.00 o
   3   7   7        6.66        6.33      1.84 o
   4   7   7       33.30       35.00      2.10 o
   5   7   7       19.61       22.49      1.97 o
 -10   8   7       35.67       45.10      3.41 o
  -9   8   7      271.02      277.40      4.18 o
  -8   8   7       35.28       32.67      3.27 o
  -7   8   7       37.12       34.85      3.25 o
  -6   8   7      264.52      268.83      4.04 o
  -5   8   7       45.25       45.26      8.24 o
  -4   8   7        0.79        4.76      2.42 o
  -3   8   7       30.79       29.07      2.54 o
  -2   8   7        1.20        4.16      2.03 o
  -1   8   7        8.06        9.00      2.01 o
   0   8   7        3.24        5.06      1.85 o
   1   8   7      237.31      229.60     10.50 o
   2   8   7      179.85      168.37      8.89 o
   3   8   7       27.94       22.75      2.17 o
   4   8   7      161.97      167.13      5.88 o
  -7   9   7       29.87       28.70      3.57 o
  -6   9   7       51.99       44.59      4.25 o
  -5   9   7        6.67        8.17      3.29 o
  -4   9   7       47.61       29.37      9.55 o
  -3   9   7       33.26       33.96      9.51 o
  -2   9   7        1.46        1.54      1.77 o
  -1   9   7       48.54       53.98      3.07 o
   0   9   7       70.21       83.22      4.42 o
   1   9   7       74.50       76.57      4.50 o
 -16   0   8       21.42       16.64      4.11 o
 -15   0   8       41.81       36.01      3.36 o
 -14   0   8        4.23        1.60      3.71 o
 -13   0   8      146.06      114.03      3.57 o
 -12   0   8       17.91       20.97      3.57 o
 -11   0   8       52.47       40.44      3.09 o
 -10   0   8      175.10      169.30      4.22 o
  -9   0   8      507.11      524.19      5.48 o
  -7   0   8     1321.68     1283.57      7.19 o
  -6   0   8        0.01       -1.00      3.69 o
  -5   0   8        0.74        2.97      3.09 o
  -4   0   8      202.40      181.06      3.83 o
  -3   0   8      251.92      277.40      4.13 o
  -2   0   8      100.48       91.97      2.43 o
  -1   0   8      802.85      832.63     17.46 o
   0   0   8        0.19        2.91      2.22 o
   1   0   8       76.59       71.94      2.33 o
   2   0   8      547.73      516.19     13.75 o
   3   0   8     1429.09     1411.62     20.94 o
   4   0   8      297.74      309.12     13.87 o
   5   0   8        3.18        5.23      2.11 o
   6   0   8       52.98       58.31      5.34 o
   7   0   8        5.03        7.07      2.26 o
   8   0   8        9.12       11.54      2.30 o
   9   0   8       14.42       13.60      2.42 o
 -16   1   8        0.04        0.43      3.14 o
 -15   1   8        3.13        1.29      2.43 o
 -14   1   8       51.74       50.85      2.57 o
 -13   1   8      209.78      191.46      3.25 o
 -12   1   8        2.32        5.91      2.34 o
 -11   1   8      188.38      177.31      3.21 o
 -10   1   8       82.61       83.22      2.54 o
  -9   1   8        0.95        2.70      1.73 o
  -8   1   8      159.91      162.09      4.64 o
  -7   1   8      147.12      141.95      3.87 o
  -6   1   8       35.25       35.08      2.43 o
  -5   1   8      166.17      178.24      2.69 o
  -4   1   8      266.60      273.45      5.08 o
  -3   1   8        1.50        5.78      2.20 o
  -2   1   8      519.48      526.52      6.21 o
  -1   1   8       98.02       92.08      2.13 o
   0   1   8       62.46       62.20      1.73 o
   1   1   8       85.16       87.52      3.13 o
   2   1   8       11.38       14.38      1.51 o
   3   1   8      293.29      291.07      2.81 o
   4   1   8      171.52      176.45      2.10 o
   5   1   8       96.42       95.54      1.67 o
   6   1   8        6.17        6.70      1.55 o
   7   1   8       81.29       83.60      2.29 o
   8   1   8       49.59       45.59      1.70 o
   9   1   8       13.31       11.71      1.72 o
 -16   2   8       30.40       31.48      3.28 o
 -15   2   8        1.57        1.68      2.65 o
 -14   2   8        4.09        3.28      2.95 o
 -13   2   8       17.53       17.42      2.70 o
 -12   2   8        0.39        1.30      2.44 o
 -11   2   8        1.92        2.25      1.93 o
 -10   2   8       18.13       18.39      1.96 o
  -9   2   8       12.18       13.08      1.94 o
  -8   2   8      981.35      936.80      7.75 o
  -7   2   8       38.05       33.06      4.06 o
  -6   2   8        0.27       -0.51      3.81 o
  -5   2   8       49.65       49.81      3.28 o
  -4   2   8        0.77        2.44      2.30 o
  -3   2   8       35.96       41.02      1.84 o
  -2   2   8       23.62       22.10      1.84 o
  -1   2   8       63.01       61.90      2.34 o
   0   2   8       23.32       19.91      1.93 o
   1   2   8        0.64        2.70      1.52 o
   2   2   8     1046.01     1013.44     16.94 o
   3   2   8      421.12      416.05      6.30 o
   4   2   8       40.96       43.36      1.60 o
   5   2   8        0.50        2.21      1.49 o
   6   2   8        2.73        2.58      1.57 o
   7   2   8        1.27        1.94      2.16 o
   8   2   8        3.71        3.08      1.64 o
 -15   3   8        5.22        6.95      2.57 o
 -14   3   8        0.12        1.60      2.76 o
 -13   3   8       19.74       17.18      2.49 o
 -12   3   8      148.64      136.48      2.88 o
 -11   3   8      210.53      195.80      3.44 o
 -10   3   8       19.47       21.35      2.15 o
  -9   3   8     1674.44     1626.49     34.35 o
  -8   3   8       34.04       38.22      2.50 o
  -7   3   8      230.82      230.71      5.15 o
  -6   3   8        6.03        5.73      3.94 o
  -5   3   8       35.11       31.90      3.99 o
  -4   3   8        0.25        4.31      2.17 o
  -3   3   8        3.96        7.94      1.94 o
  -2   3   8       82.06       86.72      2.38 o
  -1   3   8       80.27       74.15      4.26 o
   0   3   8      455.48      449.61      2.66 o
   1   3   8      635.46      600.99      3.01 o
   2   3   8      295.28      291.49      2.49 o
   3   3   8      119.75      126.31      2.17 o
   4   3   8       41.76       40.99      1.86 o
   5   3   8       56.91       61.26      2.31 o
   6   3   8       14.31       20.73      1.68 o
   7   3   8        0.74        4.03      1.59 o
   8   3   8        0.77        1.94      1.63 o
 -15   4   8       24.74       27.54      4.22 o
 -14   4   8       11.43       13.69      3.22 o
 -13   4   8       39.38       41.02      3.22 o
 -12   4   8      218.36      224.64      3.94 o
 -11   4   8       97.78       96.43      3.43 o
 -10   4   8      137.71      134.68      4.11 o
  -9   4   8       11.31        5.61      2.99 o
  -8   4   8      379.73      360.66      7.56 o
  -7   4   8        4.99        5.75      5.08 o
  -6   4   8      608.16      601.78      7.05 o
  -5   4   8        0.18        3.64      3.71 o
  -4   4   8       24.92       23.49      1.83 o
  -3   4   8      173.58      154.46      2.35 o
  -2   4   8        4.81        5.21      1.75 o
  -1   4   8      417.07      411.20      4.01 o
   0   4   8      213.32      219.33      2.80 o
   1   4   8        4.11        4.69      1.74 o
   2   4   8        0.52        0.37      1.75 o
   3   4   8      294.33      293.28      3.52 o
   4   4   8      192.74      187.38      4.06 o
   5   4   8       58.09       63.43      1.98 o
   6   4   8        7.85        5.00      2.25 o
   7   4   8        0.32        1.46      1.92 o
 -14   5   8       23.30       29.84      3.36 o
 -13   5   8        4.49        7.49      3.27 o
 -12   5   8       18.22       21.76      3.22 o
 -11   5   8        4.96        4.76      3.09 o
 -10   5   8      115.40      118.03      3.36 o
  -9   5   8        0.13        8.26      2.85 o
  -8   5   8        1.09        2.62      2.76 o
  -7   5   8       10.52        8.50      2.53 o
  -6   5   8       95.04       88.91      4.90 o
  -5   5   8       76.98       81.38      3.37 o
  -4   5   8       75.31       60.12      2.90 o
  -3   5   8        0.02        0.26      1.80 o
  -2   5   8       10.21       10.12      1.75 o
  -1   5   8       34.20       35.52      1.86 o
   0   5   8      252.57      255.01      2.45 o
   1   5   8      104.95      101.35      3.91 o
   2   5   8        8.74        8.85      1.85 o
   3   5   8       39.27       43.81      4.21 o
   4   5   8        2.35        4.96      1.94 o
   5   5   8       16.93       16.02      2.52 o
   6   5   8        1.24        3.36      1.98 o
   7   5   8       22.72       33.46      2.06 o
 -13   6   8       72.21       73.34      3.55 o
 -12   6   8        9.67       14.11      3.22 o
 -11   6   8        2.97        4.55      3.06 o
 -10   6   8      196.55      193.06      3.78 o
  -9   6   8        0.15        5.59      2.88 o
  -8   6   8        9.52        9.95      2.83 o
  -7   6   8        1.27        3.92      2.74 o
  -6   6   8        0.43        4.02      2.41 o
  -5   6   8       20.28        9.79      2.94 o
  -4   6   8       11.71       13.67      2.84 o
  -3   6   8        1.53        1.14      2.02 o
  -2   6   8      132.03      123.53      4.32 o
  -1   6   8      170.79      158.76      5.97 o
   0   6   8      137.09      127.85      4.47 o
   1   6   8       10.75       13.22      2.00 o
   2   6   8        0.58        1.86      1.89 o
   3   6   8        0.18        3.46      2.08 o
   4   6   8        0.36        1.15      1.92 o
   5   6   8        9.09       13.26      2.04 o
   6   6   8       70.08       84.30      2.32 o
 -11   7   8        4.42        4.85      3.32 o
 -10   7   8        0.06        0.95      3.04 o
  -9   7   8       16.38       16.59      3.06 o
  -8   7   8       36.23       35.29      3.11 o
  -7   7   8        0.00       -0.09      2.90 o
  -6   7   8       99.78       96.19      3.32 o
  -5   7   8      112.73      116.49      9.82 o
  -4   7   8      176.20      172.58     13.93 o
  -3   7   8       28.02       22.26      2.13 o
  -2   7   8       24.67       23.61      2.09 o
  -1   7   8       68.65       60.37      2.19 o
   0   7   8       54.66       35.84      1.96 o
   1   7   8      108.71       96.83      4.81 o
   2   7   8       27.09       32.14      1.94 o
   3   7   8        0.19        2.32      2.01 o
   4   7   8        2.94        5.51      1.98 o
  -9   8   8       50.17       53.06      3.39 o
  -8   8   8       15.82       17.52      3.34 o
  -7   8   8        0.63        6.52      3.09 o
  -6   8   8       46.77       45.06      3.22 o
  -5   8   8       66.60       62.31     16.39 o
  -4   8   8        0.20        1.94      2.20 o
  -3   8   8        0.79        2.83      2.11 o
  -2   8   8        0.01        1.21      2.31 o
  -1   8   8       12.47       12.31      2.02 o
   0   8   8      171.67      172.87      8.14 o
   1   8   8       12.07        9.25      2.13 o
   2   8   8        3.29        4.42      2.13 o
  -4   9   8       11.61        6.86      3.96 o
  -3   9   8       34.53       29.93      2.85 o
 -16   1   9       18.70       17.74      2.70 o
 -15   1   9        4.65        2.43      2.84 o
 -14   1   9      124.31      105.06      2.80 o
 -13   1   9       30.54       27.07      3.10 o
 -12   1   9        0.00       -0.54      2.42 o
 -11   1   9       27.22       24.64      2.04 o
 -10   1   9       39.92       40.53      1.97 o
  -9   1   9     1049.40     1055.59      7.10 o
  -8   1   9      871.54      864.16      6.82 o
  -7   1   9        1.78        1.54      2.13 o
  -6   1   9      147.29      144.29      2.58 o
  -5   1   9       18.87       19.43      2.36 o
  -4   1   9       18.15       22.65      4.56 o
  -3   1   9      125.11      126.18      5.78 o
  -2   1   9      130.79      139.70      2.67 o
  -1   1   9       19.11       20.87      2.86 o
   0   1   9       27.69       29.18      1.56 o
   1   1   9       24.60       27.27      1.53 o
   2   1   9     1205.76     1215.72     18.57 o
   3   1   9      104.71      106.18      2.67 o
   4   1   9      237.22      245.72      4.55 o
   5   1   9       30.52       30.94      1.60 o
   6   1   9        9.18       10.98      1.63 o
   7   1   9       60.07       56.80      2.11 o
 -15   2   9        2.62        3.94      2.67 o
 -14   2   9        0.71        2.23      2.17 o
 -13   2   9        0.77        3.84      2.33 o
 -12   2   9       79.08       77.26      2.27 o
 -11   2   9      106.20      103.14      2.42 o
 -10   2   9       36.78       39.21      2.26 o
  -9   2   9      151.24      145.66      4.71 o
  -8   2   9      102.44      101.13      4.39 o
  -7   2   9     1142.40     1083.90      7.24 o
  -6   2   9       21.55       20.42      2.44 o
  -5   2   9       23.08       21.73      2.37 o
  -4   2   9        4.80        3.13      2.35 o
  -3   2   9        0.01        1.62      1.67 o
  -2   2   9        0.97        4.13      1.75 o
  -1   2   9       53.99       56.36      1.89 o
   0   2   9      151.43      147.67      2.73 o
   1   2   9       14.56       15.61      1.82 o
   2   2   9      753.72      765.36      6.20 o
   3   2   9      269.34      274.85      3.67 o
   4   2   9      110.36      117.53      3.11 o
   5   2   9        7.59       11.02      1.66 o
   6   2   9       15.21       21.31      1.67 o
   7   2   9        1.33        2.66      1.70 o
 -15   3   9        0.33        2.23      2.61 o
 -14   3   9        0.24        2.09      2.47 o
 -13   3   9        7.65        9.86      2.63 o
 -12   3   9       72.75       57.94      2.49 o
 -11   3   9       23.01       21.28      2.17 o
 -10   3   9      108.43      103.31      2.32 o
  -9   3   9      353.16      342.72      3.67 o
  -8   3   9        1.52        4.01      3.74 o
  -7   3   9       65.66       69.98      4.69 o
  -6   3   9       63.60       66.29      3.22 o
  -5   3   9       77.73       70.00      2.80 o
  -4   3   9       36.08       28.34      1.87 o
  -3   3   9        5.27       10.08      1.83 o
  -2   3   9        3.77        4.05      1.88 o
  -1   3   9      309.12      328.47      2.53 o
   0   3   9       13.71       16.59      2.10 o
   1   3   9      389.18      386.56      5.57 o
   2   3   9       12.74       11.70      2.10 o
   3   3   9       40.18       40.82      2.09 o
   4   3   9       89.96       94.62      1.86 o
   5   3   9       43.70       53.98      2.43 o
   6   3   9       43.31       43.92      2.34 o
   7   3   9       44.26       54.84      2.95 o
 -14   4   9        4.15        7.63      3.16 o
 -13   4   9       23.23       25.54      3.11 o
 -12   4   9       18.76       24.25      3.18 o
 -11   4   9       50.81       49.19      3.18 o
 -10   4   9        4.42        5.44      2.54 o
  -9   4   9       14.09       15.27      2.25 o
  -8   4   9        0.81        0.74      4.83 o
  -7   4   9       25.45       25.82      4.41 o
  -6   4   9       64.33       64.99      4.22 o
  -5   4   9        0.09        2.32      3.19 o
  -4   4   9      204.37      169.89      2.22 o
  -3   4   9       30.53       29.82      1.89 o
  -2   4   9        3.37        5.72      1.82 o
  -1   4   9        0.01        4.45      1.91 o
   0   4   9       15.47       14.09      1.91 o
   1   4   9       43.32       47.00      1.99 o
   2   4   9       49.89       50.70      1.87 o
   3   4   9        0.14        2.92      2.06 o
   4   4   9       84.68       83.12      3.29 o
   5   4   9       36.43       35.07      2.06 o
   6   4   9       22.99       28.09      2.00 o
 -13   5   9       27.94       26.84      3.36 o
 -12   5   9       79.76       82.27      3.43 o
 -11   5   9      125.40      125.36      3.57 o
 -10   5   9       74.87       77.56      3.32 o
  -9   5   9       10.83       11.90      2.99 o
  -8   5   9       19.01       19.76      2.62 o
  -7   5   9      147.95      163.34      6.10 o
  -6   5   9        3.47        6.06      4.32 o
  -5   5   9        5.55       14.35      2.04 o
  -4   5   9        5.32        5.84      1.96 o
  -3   5   9       37.43       32.39      2.41 o
  -2   5   9        0.02        1.43      1.98 o
  -1   5   9       88.34       89.06      2.57 o
   0   5   9       49.50       49.43      2.52 o
   1   5   9        4.09        4.71      1.81 o
   2   5   9        4.86        5.92      3.04 o
   3   5   9       78.06       86.36      2.03 o
   4   5   9        2.41        3.85      1.85 o
   5   5   9       83.53       82.11      3.90 o
 -12   6   9        6.12        4.85      3.36 o
 -11   6   9      109.00      106.80      3.55 o
 -10   6   9      133.15      150.65      3.62 o
  -9   6   9       66.34       72.95      3.27 o
  -8   6   9        5.46        4.20      2.83 o
  -7   6   9        8.07        9.27      2.64 o
  -6   6   9      514.38      553.17      7.84 o
  -5   6   9      319.07      285.33     10.31 o
  -4   6   9        7.40       12.21      2.35 o
  -3   6   9        4.35        4.34      2.03 o
  -2   6   9        7.21        5.26      1.90 o
  -1   6   9       17.56       17.97      2.09 o
   0   6   9      426.18      416.21      7.04 o
   1   6   9      123.07      134.70      2.34 o
   2   6   9       62.75       67.10      2.02 o
   3   6   9        0.46        0.79      1.90 o
   4   6   9       48.50       54.34      2.75 o
 -10   7   9        7.08        4.97      3.25 o
  -9   7   9       23.09       31.04      3.22 o
  -8   7   9        3.40        6.33      2.99 o
  -7   7   9       76.09       80.35      3.25 o
  -6   7   9       22.08       18.80      2.70 o
  -5   7   9       22.08       24.21      5.38 o
  -4   7   9        9.41        6.64      2.08 o
  -3   7   9       26.21       24.54      2.13 o
  -2   7   9       71.87       63.96      2.48 o
  -1   7   9       18.97       19.76      2.10 o
   0   7   9      308.78      318.07      9.86 o
   1   7   9      125.75      122.65      7.67 o
   2   7   9        0.57       -1.26      2.13 o
  -8   8   9        0.43       -0.56      3.22 o
  -7   8   9        4.98        2.44      3.32 o
  -6   8   9        0.01        0.05      3.22 o
  -5   8   9        1.67        0.75      1.90 o
  -4   8   9        4.64        2.69      2.36 o
  -3   8   9        6.22        3.58      2.23 o
  -2   8   9       34.33       36.31      2.31 o
  -1   8   9      124.12      124.89      2.81 o
   0   8   9        4.76        7.64      2.27 o
 -15   0  10        6.44        3.29      4.06 o
 -14   0  10        0.02        2.88      3.90 o
 -13   0  10        3.85        4.78      3.09 o
 -12   0  10        2.87        3.87      2.81 o
 -11   0  10      113.69      109.59      2.62 o
 -10   0  10        0.09        0.12      2.97 o
  -9   0  10        0.07        7.33      3.50 o
  -8   0  10     2414.72     2443.92      9.58 o
  -7   0  10      114.23      121.00      4.18 o
  -6   0  10       80.04       79.72      3.39 o
  -5   0  10      183.41      183.99      3.78 o
  -4   0  10       37.55       44.64      3.11 o
  -3   0  10       22.64       23.62      3.20 o
  -2   0  10        3.45        8.79      3.04 o
  -1   0  10        1.53        4.52      2.07 o
   0   0  10        0.67        4.21      2.15 o
   1   0  10       37.04       36.74      2.22 o
   2   0  10     1325.54     1352.63     49.31 o
   3   0  10     1770.47     1778.64     86.31 o
   4   0  10      164.24      173.11      8.67 o
   5   0  10        6.62        5.82      2.22 o
   6   0  10        0.06        4.73      3.43 o
 -15   1  10       12.33       12.89      2.60 o
 -14   1  10        9.39       10.77      2.49 o
 -13   1  10      112.88      107.13      2.22 o
 -12   1  10        0.23        0.38      1.96 o
 -11   1  10       60.20       59.51      1.99 o
 -10   1  10       10.95       11.48      2.61 o
  -9   1  10     1026.37     1025.37     12.33 o
  -8   1  10      914.05      932.01     16.45 o
  -7   1  10      138.72      140.40      2.58 o
  -6   1  10       30.69       35.94      2.20 o
  -5   1  10       15.25       20.09      3.12 o
  -4   1  10      130.76      114.82      2.45 o
  -3   1  10       11.69       17.05      2.55 o
  -2   1  10      108.36      111.83      3.02 o
  -1   1  10      116.66      116.63      2.41 o
   0   1  10        0.39        3.75      1.51 o
   1   1  10       40.50       40.78      1.66 o
   2   1  10      383.28      385.21      4.24 o
   3   1  10       12.80       17.01      1.68 o
   4   1  10       89.71       94.11      2.60 o
   5   1  10        4.29        6.63      1.64 o
   6   1  10        2.14        5.33      1.65 o
 -15   2  10       20.78       27.49      2.34 o
 -14   2  10       41.41       59.51      2.33 o
 -13   2  10      118.18      105.88      2.65 o
 -12   2  10       39.78       43.25      2.15 o
 -11   2  10        1.97        0.97      2.14 o
 -10   2  10      241.50      237.95      2.78 o
  -9   2  10       86.54       84.04      4.50 o
  -8   2  10      111.92      114.57      2.73 o
  -7   2  10      142.56      143.37      3.87 o
  -6   2  10      141.23      141.06      2.72 o
  -5   2  10        5.96       10.75      2.17 o
  -4   2  10      218.83      197.17      3.06 o
  -3   2  10       53.88       60.25      1.89 o
  -2   2  10        1.84        2.12      1.84 o
  -1   2  10        0.95        2.45      1.79 o
   0   2  10        0.96        1.90      2.84 o
   1   2  10       15.46       12.60      1.81 o
   2   2  10      259.03      268.95      5.39 o
   3   2  10        3.35        3.76      1.55 o
   4   2  10      134.01      131.77      3.35 o
   5   2  10       40.28       42.33      1.93 o
   6   2  10        2.40        4.18      1.67 o
 -14   3  10       83.92       94.42      3.16 o
 -13   3  10       12.49       12.21      2.50 o
 -12   3  10       95.32       96.10      2.52 o
 -11   3  10       32.57       35.57      2.40 o
 -10   3  10       91.56       83.94      2.35 o
  -9   3  10       17.35       19.16      4.34 o
  -8   3  10      111.19      104.68      4.45 o
  -7   3  10      246.15      235.64      9.67 o
  -6   3  10        1.24        0.76      2.34 o
  -5   3  10       10.03       10.45      2.30 o
  -4   3  10       19.70       14.35      1.96 o
  -3   3  10      194.40      187.47      2.15 o
  -2   3  10      110.12      106.60      2.56 o
  -1   3  10       11.08       13.31      1.72 o
   0   3  10       53.54       52.43      1.96 o
   1   3  10       42.17       39.66      2.49 o
   2   3  10       33.84       37.35      2.12 o
   3   3  10      212.05      227.30      4.94 o
   4   3  10      216.18      217.80      3.38 o
   5   3  10        1.15        0.84      1.95 o
 -14   4  10        8.61        4.92      3.39 o
 -13   4  10        0.01        1.07      3.18 o
 -12   4  10        0.21        0.42      3.16 o
 -11   4  10       52.02       53.51      2.75 o
 -10   4  10       76.78       77.74      2.58 o
  -9   4  10        8.85        6.23      2.48 o
  -8   4  10        4.01        3.50      3.87 o
  -7   4  10       66.78       71.90      5.32 o
  -6   4  10       11.20        9.27      2.56 o
  -5   4  10      271.19      221.00      4.61 o
  -4   4  10       75.16       59.89      1.98 o
  -3   4  10        2.28        2.23      1.82 o
  -2   4  10       37.05       34.90      1.85 o
  -1   4  10        0.03       -1.55      1.88 o
   0   4  10      107.38      107.78      2.03 o
   1   4  10       87.19       84.67      4.26 o
   2   4  10        4.14        5.52      1.83 o
   3   4  10        5.77        5.61      1.85 o
   4   4  10        0.67        0.91      1.90 o
   5   4  10       52.03       57.08      2.78 o
 -13   5  10        1.91        3.60      3.32 o
 -12   5  10       12.27       14.36      3.20 o
 -11   5  10       21.41       18.35      3.18 o
 -10   5  10        3.99        4.92      3.06 o
  -9   5  10       29.99       32.31      2.67 o
  -8   5  10       27.87       23.29      5.08 o
  -7   5  10        3.05        2.51      4.43 o
  -6   5  10      215.94      212.98      2.95 o
  -5   5  10       57.28       54.80      3.76 o
  -4   5  10        6.21        8.26      1.99 o
  -3   5  10       23.94       21.42      1.89 o
  -2   5  10        0.67        1.49      1.88 o
  -1   5  10        9.18       10.62      1.85 o
   0   5  10       26.30       25.81      2.02 o
   1   5  10       22.17       28.21      2.42 o
   2   5  10        4.66        5.79      1.87 o
   3   5  10        0.08        2.51      2.02 o
   4   5  10        2.45        4.08      2.45 o
 -11   6  10      148.78      159.44      3.87 o
 -10   6  10        3.26        9.33      3.20 o
  -9   6  10        2.01        4.45      2.95 o
  -8   6  10        0.60        1.68      2.76 o
  -7   6  10        5.66        6.87      5.13 o
  -6   6  10       27.93       32.95      2.49 o
  -5   6  10        0.07       -0.22      2.02 o
  -4   6  10        0.19        3.84      2.01 o
  -3   6  10        4.43        4.82      2.02 o
  -2   6  10       28.30       34.50      2.02 o
  -1   6  10       92.83       85.47      2.21 o
   0   6  10       27.29       26.65      1.94 o
   1   6  10        7.66        8.74      1.95 o
   2   6  10        0.01        4.43      2.33 o
  -9   7  10        0.02       -0.09      3.25 o
  -8   7  10        3.71        7.59      3.06 o
  -7   7  10       24.72       25.06      2.87 o
  -6   7  10        3.24        7.94      2.75 o
  -5   7  10       38.92       30.90      3.54 o
  -4   7  10        8.05        6.73      2.24 o
  -3   7  10        7.48        8.70      2.04 o
  -2   7  10       64.93       59.82      2.21 o
  -1   7  10       13.15       23.19      2.20 o
   0   7  10      102.67      112.83      3.23 o
 -14   1  11        0.15        0.27      1.97 o
 -13   1  11       18.33       19.26      2.13 o
 -12   1  11        0.81        4.57      2.34 o
 -11   1  11       31.29       33.41      1.67 o
 -10   1  11       16.86       17.71      2.61 o
  -9   1  11       16.87       16.90      2.38 o
  -8   1  11     1246.27     1260.87      7.42 o
  -7   1  11       25.42       25.80      2.32 o
  -6   1  11       51.08       49.35      2.50 o
  -5   1  11       69.25       63.62      2.51 o
  -4   1  11        1.64        0.66      2.12 o
  -3   1  11      104.36      104.82      2.61 o
  -2   1  11        0.88        2.19      1.85 o
  -1   1  11        5.88        9.05      1.78 o
   0   1  11       66.66       70.72      6.43 o
   1   1  11      267.59      272.75      6.14 o
   2   1  11      166.11      174.44      3.47 o
   3   1  11       83.89       86.67      1.73 o
   4   1  11       19.82       20.34      1.66 o
   5   1  11        9.37        8.99      2.00 o
 -14   2  11       53.88       55.04      2.41 o
 -13   2  11       34.72       35.25      2.30 o
 -12   2  11        0.07        0.76      2.57 o
 -11   2  11        4.68        5.46      2.04 o
 -10   2  11       18.49       22.65      2.48 o
  -9   2  11        4.57        4.35      2.40 o
  -8   2  11      499.59      502.65      6.00 o
  -7   2  11      310.84      320.61      8.67 o
  -6   2  11        6.25        7.59      2.37 o
  -5   2  11       52.89       48.26      2.49 o
  -4   2  11      274.82      231.08      5.22 o
  -3   2  11       24.44       21.83      1.86 o
  -2   2  11       54.86       54.75      1.88 o
  -1   2  11       18.06       18.88      1.77 o
   0   2  11        4.32        5.88      1.76 o
   1   2  11       85.77       85.28      2.07 o
   2   2  11       28.62       28.26      1.93 o
   3   2  11      571.89      605.55     15.20 o
   4   2  11      122.49      129.98      5.15 o
 -14   3  11       36.35       32.31      2.63 o
 -13   3  11        8.46       13.11      2.45 o
 -12   3  11       17.69       17.97      2.27 o
 -11   3  11        4.89        3.60      2.11 o
 -10   3  11        5.12        6.22      2.34 o
  -9   3  11        0.93        3.18      2.37 o
  -8   3  11        0.92        5.24      2.35 o
  -7   3  11      130.24      126.84      2.75 o
  -6   3  11        7.71       12.28      5.06 o
  -5   3  11        0.76        2.61      2.33 o
  -4   3  11       16.80       16.93      2.17 o
  -3   3  11       88.03       82.29      2.11 o
  -2   3  11       22.21       22.33      1.78 o
  -1   3  11        0.21        3.54      1.86 o
   0   3  11        0.56        2.67      1.87 o
   1   3  11       10.82       11.53      1.83 o
   2   3  11       22.12       23.92      2.82 o
   3   3  11        5.80        5.49      1.90 o
   4   3  11       11.40       10.51      2.53 o
 -13   4  11       12.47        9.70      3.20 o
 -12   4  11        1.34        0.33      2.65 o
 -11   4  11        9.87       10.54      2.40 o
 -10   4  11        0.04        0.65      2.23 o
  -9   4  11       95.55      103.18      5.10 o
  -8   4  11       13.95       19.32      2.64 o
  -7   4  11      353.70      354.49     10.41 o
  -6   4  11      193.26      192.19      2.95 o
  -5   4  11      228.73      189.43      5.31 o
  -4   4  11        0.34        1.52      1.85 o
  -3   4  11        0.28        1.78      1.87 o
  -2   4  11       24.33       24.10      1.84 o
  -1   4  11       14.74       17.65      1.84 o
   0   4  11        1.29        2.63      1.95 o
   1   4  11       31.99       37.13      2.80 o
   2   4  11       97.37       95.71      2.65 o
   3   4  11       40.98       38.72      2.05 o
 -12   5  11       23.67       22.67      3.39 o
 -11   5  11      199.54      211.09      3.90 o
 -10   5  11       63.96       73.34      3.06 o
  -9   5  11        2.93        4.73      2.64 o
  -8   5  11       42.26       46.12      2.72 o
  -7   5  11        0.55        0.70      2.43 o
  -6   5  11        3.14        5.44      2.40 o
  -5   5  11        2.32        5.17      2.20 o
  -4   5  11        8.58        6.39      2.06 o
  -3   5  11       11.84       13.04      1.84 o
  -2   5  11        2.95        2.12      2.67 o
  -1   5  11       80.16       80.81      2.17 o
   0   5  11      269.03      301.62      3.87 o
   1   5  11       20.36       22.03      2.70 o
   2   5  11        4.87        4.66      2.29 o
 -10   6  11        0.55        5.92      3.97 o
  -9   6  11       20.76       25.66      3.25 o
  -8   6  11       43.16       42.86      2.15 o
  -7   6  11        1.69        7.20      2.70 o
  -6   6  11       71.81       64.88      3.38 o
  -5   6  11       61.08       51.93      2.60 o
  -4   6  11        0.81        2.55      1.94 o
  -3   6  11        0.08        2.77      2.02 o
  -2   6  11       10.78       16.26      1.94 o
  -1   6  11       10.10       15.78      2.23 o
   0   6  11        0.11        2.32      2.27 o
  -6   7  11        5.88       11.00      2.68 o
  -5   7  11      122.04      136.85      5.09 o
  -4   7  11        0.02        1.22      2.27 o
  -3   7  11        3.23        3.79      2.10 o
 -14   0  12      292.69      340.42     15.81 o
 -13   0  12       20.54       19.59      2.89 o
 -12   0  12        1.08        1.58      2.75 o
 -11   0  12        5.77        6.84      3.83 o
 -10   0  12      347.63      345.70      5.08 o
  -9   0  12       69.08       69.60      4.11 o
  -8   0  12       29.24       33.83      3.87 o
  -7   0  12      539.36      557.83      4.99 o
  -6   0  12        6.24        6.87      2.99 o
  -5   0  12        1.13       -1.25      3.74 o
  -4   0  12      291.79      259.58      4.04 o
  -3   0  12      127.29      119.70      3.57 o
  -2   0  12        5.48        7.47      3.09 o
  -1   0  12        3.83        1.42      3.20 o
   0   0  12        4.69        6.79      2.27 o
   1   0  12      138.16      143.47      9.58 o
   2   0  12      610.45      617.57     21.77 o
   3   0  12      175.37      185.89      2.80 o
 -14   1  12       22.78       32.01      2.03 o
 -13   1  12        5.32        4.26      1.80 o
 -12   1  12       25.31       28.18      1.72 o
 -11   1  12        4.95        5.00      2.04 o
 -10   1  12        2.13        1.09      2.41 o
  -9   1  12      296.02      300.10      6.33 o
  -8   1  12       29.04       33.81      2.31 o
  -7   1  12       48.32       42.35      2.76 o
  -6   1  12        3.76        6.42      2.44 o
  -5   1  12        0.16        3.54      2.17 o
  -4   1  12      113.52      113.43      2.52 o
  -3   1  12      128.63      122.08      4.11 o
  -2   1  12        9.24       14.33      3.11 o
  -1   1  12        7.34        9.47      1.80 o
   0   1  12        1.17        0.69      1.83 o
   1   1  12       27.07       28.74      2.32 o
   2   1  12       76.04       76.27      1.78 o
   3   1  12       23.65       23.72      1.67 o
 -13   2  12        0.02        2.04      2.19 o
 -12   2  12       12.47       13.64      1.92 o
 -11   2  12        5.17        3.71      1.74 o
 -10   2  12       37.03       33.71      2.53 o
  -9   2  12        1.58        7.08      2.42 o
  -8   2  12      311.75      324.07      3.23 o
  -7   2  12       12.12       16.64      2.19 o
  -6   2  12      167.95      177.50      7.61 o
  -5   2  12       65.82       51.17      2.32 o
  -4   2  12      118.68      102.89      2.44 o
  -3   2  12       14.47       18.50      2.68 o
  -2   2  12       40.32       44.71      2.83 o
  -1   2  12        0.27        3.33      1.78 o
   0   2  12       25.41       26.66      2.01 o
   1   2  12       53.97       52.20      2.10 o
   2   2  12       59.26       65.26      2.25 o
 -13   3  12       90.07       84.36      3.07 o
 -12   3  12        0.36        1.12      2.55 o
 -11   3  12       91.82       95.58      2.00 o
 -10   3  12      108.79      119.02      2.88 o
  -9   3  12       85.57       89.46      2.74 o
  -8   3  12      199.22      210.09      3.67 o
  -7   3  12      135.93      133.57      6.10 o
  -6   3  12        0.07       -1.20      2.45 o
  -5   3  12      127.44      115.44      6.29 o
  -4   3  12        2.62        3.36      2.44 o
  -3   3  12       18.61       16.78      1.96 o
  -2   3  12       50.61       59.39      5.11 o
  -1   3  12       41.48       42.42      2.04 o
   0   3  12       42.45       53.25      2.33 o
   1   3  12       55.68       64.99      4.02 o
   2   3  12       17.23       15.05      2.06 o
 -12   4  12       10.78       11.67      2.57 o
 -11   4  12       33.64       34.33      2.53 o
 -10   4  12       19.95       22.47      2.07 o
  -9   4  12        0.79        2.19      2.48 o
  -8   4  12      187.39      180.13      3.61 o
  -7   4  12      424.96      442.28      3.67 o
  -6   4  12       58.55       67.09      4.81 o
  -5   4  12        8.22       11.55      2.50 o
  -4   4  12        0.09        1.92      4.66 o
  -3   4  12        0.92        1.00      1.90 o
  -2   4  12        3.76        4.46      1.99 o
  -1   4  12       12.10       12.00      2.01 o
   0   4  12        9.29       11.92      1.96 o
   1   4  12        0.05        2.57      1.95 o
 -10   5  12       47.87       50.86      2.15 o
  -9   5  12        2.43        5.11      2.74 o
  -8   5  12        2.87        2.51      2.61 o
  -7   5  12      103.72      107.80      2.92 o
  -6   5  12        7.36        7.46      2.52 o
  -5   5  12        1.08        2.43      2.47 o
  -4   5  12       23.98       20.02      2.06 o
  -3   5  12       17.86       19.17      1.95 o
  -2   5  12        1.90       -0.18      1.92 o
  -1   5  12        0.01       -0.94      2.28 o
  -7   6  12       23.03       23.47      2.80 o
  -6   6  12       29.99       23.59      2.62 o
  -5   6  12        5.84        8.78      2.57 o
  -4   6  12        1.69        0.57      2.03 o
 -12   1  13        0.13       -0.83      1.80 o
 -11   1  13       14.36       16.97      2.62 o
 -10   1  13      175.04      183.59      2.89 o
  -9   1  13       75.05       74.34      2.67 o
  -8   1  13      107.32      112.35      2.59 o
  -7   1  13        0.18        1.95      2.98 o
  -6   1  13        0.04       -1.95      2.31 o
  -5   1  13       73.87       72.95      2.44 o
  -4   1  13       30.70       29.77      2.50 o
  -3   1  13       73.87       68.16      3.18 o
  -2   1  13       32.94       28.56      2.40 o
  -1   1  13        7.86        8.64      4.27 o
   0   1  13       82.54       84.23      5.49 o
   1   1  13        3.62        5.58      1.96 o
 -12   2  13        2.00        3.38      1.95 o
 -11   2  13        0.50        1.24      2.56 o
 -10   2  13        3.08        3.37      2.67 o
  -9   2  13      106.58      114.83      2.85 o
  -8   2  13       34.08       38.60      2.65 o
  -7   2  13       56.06       59.36      2.43 o
  -6   2  13       40.32       39.32      2.36 o
  -5   2  13       61.94       56.12      2.44 o
  -4   2  13        8.92        7.99      2.54 o
  -3   2  13       34.62       28.25      2.60 o
  -2   2  13        2.20        5.25      1.86 o
  -1   2  13        0.41        0.89      1.92 o
   0   2  13        0.08       -1.15      1.87 o
 -11   3  13       18.19       21.45      2.10 o
 -10   3  13       87.64       97.61      2.91 o
  -9   3  13        3.88        4.13      2.53 o
  -8   3  13      240.76      239.67      3.22 o
  -7   3  13       24.74       22.70      4.23 o
  -6   3  13       99.19       90.07      4.43 o
  -5   3  13        5.19       12.63      2.53 o
  -4   3  13       24.02       22.47      2.37 o
  -3   3  13       29.34       26.73      2.40 o
  -2   3  13        2.62        4.19      2.01 o
  -1   3  13        0.00        1.53      2.06 o
 -10   4  13        0.88        5.46      2.80 o
  -9   4  13        4.70        8.61      2.65 o
  -8   4  13       55.72       55.78      2.79 o
  -7   4  13      148.35      150.80      3.34 o
  -6   4  13       37.45       39.69      2.74 o
  -5   4  13        7.98       11.33      2.35 o
  -4   4  13        4.89        2.90      2.58 o
  -3   4  13       55.12       56.57      2.19 o
  -2   4  13       47.14       48.76      2.75 o
 -10   0  14       37.35       39.26      3.64 o
  -9   0  14      142.80      146.08      4.66 o
  -8   0  14       48.37       56.43      3.60 o
  -7   0  14       44.28       43.02      3.64 o
  -6   0  14       17.19       20.42      4.11 o
  -5   0  14       42.09       35.82      3.39 o
  -4   0  14      512.04      474.26      4.80 o
  -3   0  14        0.27       -0.28      3.29 o
  -2   0  14        2.09        4.52      3.46 o
 -10   1  14      122.64      132.46      2.83 o
  -9   1  14      219.86      222.48      5.50 o
  -8   1  14        0.36        2.60      2.35 o
  -7   1  14        0.25        1.49      2.53 o
  -6   1  14       17.21       19.11      4.11 o
  -5   1  14       89.66       81.58      2.82 o
  -4   1  14        0.22        2.19      2.31 o
  -3   1  14        4.61        7.95      2.40 o
  -2   1  14       38.01       35.68      2.52 o
  -9   2  14        6.69        9.60      2.63 o
  -8   2  14      126.16      124.06      3.46 o
  -7   2  14       22.85       25.33      2.43 o
  -6   2  14        1.06        2.46      2.35 o
  -5   2  14       15.88       15.15      2.69 o
  -4   2  14        5.95        7.19      2.40 o
  -3   2  14       68.27       67.77      5.06 o
  -7   3  14       47.08       46.41      3.69 o
  -6   3  14        0.56        2.57      2.71 o
  -5   3  14       11.11       11.30      2.70 o
 
